# Supplementary material for: CDK4 phosphorylation status and a linked gene expression profile predict sensitivity to palbociclib
Source: EMBO Mol Med. 2017 May 31;9(8):1052–66. doi: 10.15252/emmm.201607084 (PMC5538335; doi:10.15252/emmm.201607084)
Supplement: Supplementary file 3 — Dataset EV1 [file EMMM-9-1052-s003.xlsx]

## Sheet: Dataset EV1
Tumors analyzed in this study						Tumors with published data
Parameter	Levels	Total	EMTAB1006	GSE20713	JBI	Parameter	Levels	Total	GSE12093	GSE12776	GSE1456	GSE16446	GSE17705	GSE18728	GSE18864	GSE19697	GSE20194	GSE20271	GSE2034	GSE20685	GSE20713	GSE21653	GSE22093	GSE22513	GSE25066	GSE29561	GSE32646	GSE33658	GSE3494	GSE37946	GSE42822	GSE45255	GSE48905	GSE4922	GSE50948	GSE6532g570	GSE6532g96	GSE7390	GSE9195
e.rfs	0	0	NA	NA	NA	e.rfs	0	1636	116	19	119	0	0	0	0	18	0	0	179	233	49	169	0	0	192	0	0	0	1	0	0	63	0	158	0	58	114	84	64
e.rfs	1	0	NA	NA	NA	e.rfs	1	920	20	185	40	0	0	0	0	6	0	0	107	94	39	83	0	0	58	0	0	0	1	0	0	16	0	86	0	28	60	84	13
e.rfs	NAs	56	6	19	31	e.rfs	NAs	1478	0	0	0	114	298	61	24	0	239	140	0	0	2	14	49	14	0	22	115	11	0	50	86	42	41	0	156	0	0	0	0
Grade	1	8	1	2	5	Grade	1	502	0	65	28	2	0	0	0	0	13	9	89	33	13	45	2	0	13	0	16	0	0	0	0	14	1	68	0	17	32	28	14
Grade	2	5	2	0	3	Grade	2	1052	0	2	58	20	0	0	0	2	95	44	7	90	5	89	16	0	97	0	78	0	1	0	0	43	22	123	68	36	70	66	20
Grade	3	43	3	17	23	Grade	3	1660	0	122	61	87	0	0	24	22	124	57	190	202	70	125	30	0	117	0	21	0	0	0	49	63	9	53	86	16	36	72	24
Grade	NAs	0	0	0	0	Grade	NAs	820	136	15	12	5	298	61	0	0	7	30	0	2	2	7	1	14	23	22	0	11	1	50	37	1	9	0	2	17	36	2	19
Node	0	25	3	3	19	Node	0	1823	136	0	0	52	175	0	13	15	68	48	286	137	29	120	10	0	68	0	32	0	1	0	26	82	0	158	0	29	129	168	41
Node	1	29	3	16	10	Node	1	1437	0	0	0	62	112	0	11	9	171	91	0	190	59	140	4	0	182	0	83	0	1	20	57	39	0	74	0	57	39	0	36
Node	NAs	2	0	0	2	Node	NAs	774	0	204	159	0	11	61	0	0	0	1	0	0	2	6	35	14	0	22	0	11	0	30	3	0	41	12	156	0	6	0	0
ER	0	29	2	10	17	ER	0	1225	0	88	29	114	0	29	24	23	97	65	77	0	45	113	26	8	100	0	44	0	0	32	50	38	3	35	104	0	24	57	0
ER	1	27	4	9	14	ER	1	2442	136	116	130	0	298	30	0	1	142	75	209	0	42	150	23	6	149	0	71	11	2	18	36	82	38	207	52	86	144	111	77
ER	NAs	0	0	0	0	ER	NAs	367	0	0	0	0	0	2	0	0	0	0	0	327	3	3	0	0	1	22	0	0	0	0	0	1	0	2	0	0	6	0	0
PR	0	19	2	0	17	PR	0	1278	0	112	0	0	0	36	24	24	186	79	120	0	0	127	0	10	126	0	70	2	0	37	49	52	13	51	121	21	0	0	18
PR	1	18	4	0	14	PR	1	1205	0	92	0	0	0	22	0	0	53	61	166	0	0	136	2	4	123	0	45	9	2	13	37	66	27	188	35	63	2	0	59
PR	NAs	19	0	19	0	PR	NAs	1551	136	0	159	114	298	3	0	0	0	0	0	327	90	3	47	0	1	22	0	0	0	0	0	3	1	5	0	2	172	168	0
HER2	0	41	3	14	24	HER2	0	2067	0	166	0	87	0	44	24	22	147	118	240	0	62	216	49	11	231	0	81	11	2	0	59	63	1	212	42	0	158	21	0
HER2	1	15	3	5	7	HER2	1	652	0	38	0	27	0	17	0	2	92	22	46	0	26	29	0	3	4	0	34	0	0	50	27	54	13	32	114	0	16	6	0
HER2	NAs	0	0	0	0	HER2	NAs	1315	136	0	159	0	298	0	0	0	0	0	0	327	2	21	0	0	15	22	0	0	0	0	0	4	27	0	0	86	0	141	77
ESR1	0	25	2	6	17	ESR1	0	1373	1	88	30	113	11	27	24	22	102	69	82	95	36	111	29	7	110	11	48	0	0	35	50	34	1	49	104	2	23	56	3
ESR1	1	31	4	13	14	ESR1	1	2661	135	116	129	1	287	34	0	2	137	71	204	232	54	155	20	7	140	11	67	11	2	15	36	87	40	195	52	84	151	112	74
ESR1	NAs	0	0	0	0	ESR1	NAs	0	0	0	0	0	0	0	0	0	0	0	0	0	0	0	0	0	0	0	0	0	0	0	0	0	0	0	0	0	0	0	0
PGR	0	39	3	16	20	PGR	0	1936	39	146	65	114	82	45	23	24	111	50	151	172	60	178	33	11	113	15	44	7	0	23	46	51	22	85	18	39	67	74	28
PGR	1	17	3	3	11	PGR	1	2098	97	58	94	0	216	16	1	0	128	90	135	155	30	88	16	3	137	7	71	4	2	27	40	70	19	159	138	47	107	94	49
PGR	NAs	0	0	0	0	PGR	NAs	0	0	0	0	0	0	0	0	0	0	0	0	0	0	0	0	0	0	0	0	0	0	0	0	0	0	0	0	0	0	0	0
ERBB2	0	42	2	15	25	ERBB2	0	3355	120	157	134	86	275	57	24	24	198	118	222	234	69	214	48	11	243	18	94	11	1	10	58	95	39	203	152	80	148	142	70
ERBB2	1	14	4	4	6	ERBB2	1	679	16	47	25	28	23	4	0	0	41	22	64	93	21	52	1	3	7	4	21	0	1	40	28	26	2	41	4	6	26	26	7
ERBB2	NAs	0	0	0	0	ERBB2	NAs	0	0	0	0	0	0	0	0	0	0	0	0	0	0	0	0	0	0	0	0	0	0	0	0	0	0	0	0	0	0	0	0
TNH	0	37	6	0	31	TNH	0	1776	0	137	0	0	0	56	0	3	175	92	237	0	0	158	0	8	185	0	89	11	2	50	84	115	14	218	140	0	2	0	0
TNH	1	0	0	0	0	TNH	1	477	0	67	0	0	0	0	24	21	64	48	49	0	0	87	0	6	50	0	26	0	0	0	0	0	0	19	16	0	0	0	0
TNH	NAs	19	0	19	0	TNH	NAs	1781	136	0	159	114	298	5	0	0	0	0	0	327	90	21	49	0	15	22	0	0	0	0	2	6	27	7	0	86	172	168	77
TNM	0	40	6	14	20	TNM	0	3233	135	141	140	28	291	35	1	2	189	113	232	282	67	181	22	9	174	12	90	11	2	47	65	110	40	219	140	86	164	129	76
TNM	1	16	0	5	11	TNM	1	801	1	63	19	86	7	26	23	22	50	27	54	45	23	85	27	5	76	10	25	0	0	3	21	11	1	25	16	0	10	39	1
TNM	NAs	0	0	0	0	TNM	NAs	0	0	0	0	0	0	0	0	0	0	0	0	0	0	0	0	0	0	0	0	0	0	0	0	0	0	0	0	0	0	0	0
Gene76.risk	0	0	0	0	0	Gene76.risk	0	472	40	0	45	0	91	0	0	0	22	5	55	1	0	19	1	1	20	0	2	0	1	0	1	15	0	89	1	0	28	28	7
Gene76.risk	1	56	6	19	31	Gene76.risk	1	3562	96	204	114	114	207	61	24	24	217	135	231	326	90	247	48	13	230	22	113	11	1	50	85	106	41	155	155	86	146	140	70
Gene76.risk	NAs	0	0	0	0	Gene76.risk	NAs	0	0	0	0	0	0	0	0	0	0	0	0	0	0	0	0	0	0	0	0	0	0	0	0	0	0	0	0	0	0	0	0
OnDx.risk	High	46	6	16	24	OnDx.risk	High	2500	39	172	75	114	86	44	24	24	162	104	159	214	72	199	36	12	166	18	70	9	0	49	75	67	24	92	140	39	75	107	33
OnDx.risk	Int	1	0	1	0	OnDx.risk	Int	779	46	19	46	0	106	14	0	0	35	26	68	63	12	34	7	2	41	4	13	2	2	0	7	31	14	61	10	18	52	33	13
OnDx.risk	Low	9	0	2	7	OnDx.risk	Low	755	51	13	38	0	106	3	0	0	42	10	59	50	6	33	6	0	43	0	32	0	0	1	4	23	3	91	6	29	47	28	31
OnDx.risk	NAs	0	0	0	0	OnDx.risk	NAs	0	0	0	0	0	0	0	0	0	0	0	0	0	0	0	0	0	0	0	0	0	0	0	0	0	0	0	0	0	0	0	0
GGI.risk	0	15	1	4	10	GGI.risk	0	2085	101	36	109	4	240	32	0	2	114	71	150	148	21	118	19	2	115	12	55	7	2	11	24	70	16	175	149	41	117	80	44
GGI.risk	1	41	5	15	21	GGI.risk	1	1949	35	168	50	110	58	29	24	22	125	69	136	179	69	148	30	12	135	10	60	4	0	39	62	51	25	69	7	45	57	88	33
GGI.risk	NAs	0	0	0	0	GGI.risk	NAs	0	0	0	0	0	0	0	0	0	0	0	0	0	0	0	0	0	0	0	0	0	0	0	0	0	0	0	0	0	0	0	0
gene70.risk	0	3	0	2	1	gene70.risk	0	1176	78	14	94	0	171	3	0	0	77	42	80	46	9	56	10	0	70	4	13	0	1	4	9	53	2	149	18	27	70	58	18
gene70.risk	1	53	6	17	30	gene70.risk	1	2858	58	190	65	114	127	58	24	24	162	98	206	281	81	210	39	14	180	18	102	11	1	46	77	68	39	95	138	59	104	110	59
gene70.risk	NAs	0	0	0	0	gene70.risk	NAs	0	0	0	0	0	0	0	0	0	0	0	0	0	0	0	0	0	0	0	0	0	0	0	0	0	0	0	0	0	0	0	0
rorS.risk	1	9	1	3	5	rorS.risk	1	1066	47	18	65	0	125	21	0	0	41	15	76	104	14	71	5	2	51	4	35	3	1	0	3	28	11	113	47	23	71	45	27
rorS.risk	2	9	3	2	4	rorS.risk	2	1095	57	48	41	11	115	10	0	4	57	34	86	86	17	63	9	1	62	7	23	4	1	3	11	44	13	69	73	17	57	46	26
rorS.risk	3	38	2	14	22	rorS.risk	3	1873	32	138	53	103	58	30	24	20	141	91	124	137	59	132	35	11	137	11	57	4	0	47	72	49	17	62	36	46	46	77	24
rorS.risk	NAs	0	0	0	0	rorS.risk	NAs	0	0	0	0	0	0	0	0	0	0	0	0	0	0	0	0	0	0	0	0	0	0	0	0	0	0	0	0	0	0	0	0
Sub_iC10	1	5	1	3	1	Sub_iC10	1	302	9	29	6	3	18	3	0	0	13	13	15	45	10	25	2	2	11	0	15	1	0	5	2	8	5	8	0	14	16	16	8
Sub_iC10	2	1	0	0	1	Sub_iC10	2	111	1	8	3	1	14	4	0	0	3	1	5	12	8	12	1	0	0	0	5	0	0	0	0	3	1	3	0	7	11	3	5
Sub_iC10	3	6	1	1	4	Sub_iC10	3	658	42	0	59	1	85	17	0	1	28	12	63	25	3	26	5	1	39	6	24	2	2	0	6	38	5	95	5	1	39	27	1
Sub_iC10	4	8	0	1	7	Sub_iC10	4	926	18	2	49	2	68	9	7	1	100	75	51	10	0	11	25	0	111	12	29	3	0	19	36	32	5	56	150	0	24	21	0
Sub_iC10	5	6	2	2	2	Sub_iC10	5	322	3	23	10	16	5	3	0	0	21	8	27	53	13	32	1	1	1	1	6	0	0	18	16	12	0	17	0	3	12	18	2
Sub_iC10	6	2	0	0	2	Sub_iC10	6	121	5	12	3	1	3	0	0	0	7	3	8	16	2	10	1	1	7	0	5	2	0	1	3	0	4	7	0	4	5	9	2
Sub_iC10	7	5	0	2	3	Sub_iC10	7	288	22	0	14	0	52	0	0	0	17	9	34	4	0	18	2	0	19	1	1	0	0	1	5	8	2	27	1	2	20	18	11
Sub_iC10	8	3	2	1	0	Sub_iC10	8	485	26	37	5	0	38	4	0	0	14	5	28	71	18	45	1	1	15	0	3	2	0	1	1	11	9	15	0	41	35	21	38
Sub_iC10	9	4	0	3	1	Sub_iC10	9	308	10	36	3	6	14	3	0	1	17	4	22	48	14	38	1	3	17	0	5	1	0	2	4	4	9	6	0	12	9	10	9
Sub_iC10	10	16	0	6	10	Sub_iC10	10	513	0	57	7	84	1	18	17	21	19	10	33	43	22	49	10	5	30	2	22	0	0	3	13	5	1	10	0	2	3	25	1
Sub_iC10	NAs	0	0	0	0	Sub_iC10	NAs	0	0	0	0	0	0	0	0	0	0	0	0	0	0	0	0	0	0	0	0	0	0	0	0	0	0	0	0	0	0	0	0
AIMS	Basal	19	0	7	12	Sub_AIMS	Basal	888	0	67	19	92	5	23	23	23	58	32	60	59	27	83	29	5	91	8	23	0	0	11	32	18	2	33	8	0	11	44	2
AIMS	Her2	16	3	5	8	Sub_AIMS	Her2	932	16	66	28	19	32	5	1	0	67	46	54	87	26	58	8	3	40	4	29	3	0	34	39	29	12	34	103	15	29	35	10
AIMS	LumA	7	1	3	3	Sub_AIMS	LumA	786	55	15	38	0	124	3	0	0	42	13	61	74	13	34	5	1	42	1	9	1	0	0	6	26	7	64	13	23	57	29	30
AIMS	LumB	11	2	4	5	Sub_AIMS	LumB	620	33	45	16	0	45	7	0	0	32	22	49	47	17	36	3	4	34	1	27	3	0	3	8	22	11	17	13	42	34	22	27
AIMS	Normal	3	0	0	3	Sub_AIMS	Normal	808	32	11	58	3	92	23	0	1	40	27	62	60	7	55	4	1	43	8	27	4	2	2	1	26	9	96	19	6	43	38	8
AIMS	NAs	0	0	0	0	Sub_AIMS	NAs	0	0	0	0	0	0	0	0	0	0	0	0	0	0	0	0	0	0	0	0	0	0	0	0	0	0	0	0	0	0	0	0
Sub_pam50	Basal	16	0	6	10	Sub_pam50	Basal	774	0	58	16	79	5	22	23	22	59	29	55	39	22	64	24	5	88	7	16	0	0	6	29	15	2	19	27	0	9	34	0
Sub_pam50	Her2	9	3	1	5	Sub_pam50	Her2	495	2	27	12	21	16	0	0	0	37	30	28	51	13	31	4	3	16	4	10	0	0	31	26	18	0	34	41	2	14	21	3
Sub_pam50	LumA	11	1	3	7	Sub_pam50	LumA	1216	63	30	66	1	151	7	0	0	48	14	88	124	15	79	5	2	51	4	39	3	2	0	4	36	15	125	50	29	76	53	36
Sub_pam50	LumB	20	2	9	9	Sub_pam50	LumB	1369	70	87	57	10	115	14	1	0	84	54	109	99	38	73	14	4	82	5	42	7	0	13	25	49	24	63	10	55	70	57	38
Sub_pam50	Normal	0	0	0	0	Sub_pam50	Normal	180	1	2	8	3	11	18	0	2	11	13	6	14	2	19	2	0	13	2	8	1	0	0	2	3	0	3	28	0	5	3	0
Sub_pam50	NAs	0	0	0	0	Sub_pam50	NAs	0	0	0	0	0	0	0	0	0	0	0	0	0	0	0	0	0	0	0	0	0	0	0	0	0	0	0	0	0	0	0	0
Sub_ssp2006	Basal	17	0	7	10	Sub_ssp2006	Basal	816	0	59	16	83	5	21	22	23	62	32	53	44	24	70	25	6	91	6	21	0	0	7	29	15	2	22	29	0	10	38	1
Sub_ssp2006	Her2	15	3	4	8	Sub_ssp2006	Her2	642	11	47	22	24	24	2	2	0	40	27	54	77	20	32	8	2	20	6	13	2	0	32	25	21	4	32	31	6	21	33	4
Sub_ssp2006	LumA	14	1	4	9	Sub_ssp2006	LumA	1766	87	82	95	3	177	30	0	0	55	16	127	186	41	133	6	5	59	7	73	7	2	1	7	53	29	154	11	75	116	68	61
Sub_ssp2006	LumB	8	1	4	3	Sub_ssp2006	LumB	600	38	16	16	0	69	1	0	0	72	48	48	14	3	18	9	1	66	1	4	1	0	9	25	26	5	16	32	5	22	24	11
Sub_ssp2006	Normal	2	1	0	1	Sub_ssp2006	Normal	210	0	0	10	4	23	7	0	1	10	17	4	6	2	13	1	0	14	2	4	1	0	1	0	6	1	20	53	0	5	5	0
Sub_ssp2006	NAs	0	0	0	0	Sub_ssp2006	NAs	0	0	0	0	0	0	0	0	0	0	0	0	0	0	0	0	0	0	0	0	0	0	0	0	0	0	0	0	0	0	0	0
Sub_ssp2003	Basal	17	0	7	10	Sub_ssp2003	Basal	750	0	58	17	77	5	19	12	22	57	31	52	39	23	65	25	5	91	5	20	0	0	10	29	15	0	19	11	0	9	34	0
Sub_ssp2003	Her2	9	2	1	6	Sub_ssp2003	Her2	449	1	25	15	21	15	15	11	2	6	17	28	58	19	36	3	4	7	6	27	2	0	7	4	12	10	34	35	3	13	13	0
Sub_ssp2003	LumA	16	1	6	9	Sub_ssp2003	LumA	1613	106	40	81	0	201	12	0	0	87	40	131	127	22	100	10	4	90	3	46	4	2	2	16	51	20	124	38	45	99	58	54
Sub_ssp2003	LumB	12	2	5	5	Sub_ssp2003	LumB	867	22	80	27	16	43	3	1	0	64	34	59	94	25	51	9	1	35	3	13	4	0	29	36	28	10	23	5	38	35	57	22
Sub_ssp2003	Normal	2	1	0	1	Sub_ssp2003	Normal	355	7	1	19	0	34	12	0	0	25	18	16	9	1	14	2	0	27	5	9	1	0	2	1	15	1	44	67	0	18	6	1
Sub_ssp2003	NAs	0	0	0	0	Sub_ssp2003	NAs	0	0	0	0	0	0	0	0	0	0	0	0	0	0	0	0	0	0	0	0	0	0	0	0	0	0	0	0	0	0	0	0
scmgene	E-H-	16	0	5	11	Sub_scmgene	E-H-	1059	1	64	25	85	7	27	24	24	88	57	59	50	23	88	28	5	116	11	34	2	0	6	30	19	1	27	103	0	11	42	2
scmgene	E+H-HP	18	3	7	8	Sub_scmgene	E+H-HP	896	31	71	17	0	58	23	0	0	30	25	52	85	28	61	4	7	35	0	58	8	0	1	15	11	27	23	42	50	51	43	40
scmgene	E+H-LP	10	1	3	6	Sub_scmgene	E+H-LP	1523	100	26	99	0	218	10	0	0	89	39	127	114	18	81	16	0	95	8	2	1	2	3	14	67	12	159	6	31	94	61	31
scmgene	H+	12	2	4	6	Sub_scmgene	H+	556	4	43	18	29	15	1	0	0	32	19	48	78	21	36	1	2	4	3	21	0	0	40	27	24	1	35	5	5	18	22	4
scmgene	NAs	0	0	0	0	Sub_scmgene	NAs	0	0	0	0	0	0	0	0	0	0	0	0	0	0	0	0	0	0	0	0	0	0	0	0	0	0	0	0	0	0	0	0
scmod1	E-H-	17	0	7	10	Sub_scmod1	E-H-	912	0	61	22	83	7	32	23	24	63	49	58	54	26	73	28	5	97	10	32	3	0	5	29	17	3	21	36	0	11	39	1
scmod1	E+H-HP	18	3	6	9	Sub_scmod1	E+H-HP	1347	65	70	34	4	143	8	1	0	98	58	110	93	28	62	16	5	100	4	36	5	1	4	25	42	22	45	20	52	82	65	49
scmod1	E+H-LP	9	0	3	6	Sub_scmod1	E+H-LP	1119	61	25	79	3	127	18	0	0	29	8	69	117	19	80	3	2	34	6	36	3	1	2	0	40	16	136	52	29	61	44	19
scmod1	H+	12	3	3	6	Sub_scmod1	H+	656	10	48	24	24	21	3	0	0	49	25	49	63	17	51	2	2	19	2	11	0	0	39	32	22	0	42	48	5	20	20	8
scmod1	NAs	0	0	0	0	Sub_scmod1	NAs	0	0	0	0	0	0	0	0	0	0	0	0	0	0	0	0	0	0	0	0	0	0	0	0	0	0	0	0	0	0	0	0
scmod2	E-H-	20	0	7	13	Sub_scmod2	E-H-	1124	2	65	34	89	19	41	24	24	86	60	68	62	27	85	30	7	112	12	46	3	0	13	34	24	4	36	55	1	14	45	2
scmod2	E+H-HP	19	3	6	10	Sub_scmod2	E+H-HP	1098	42	84	28	2	75	9	0	0	71	43	83	105	31	71	10	4	72	2	31	6	0	8	28	33	25	31	7	55	58	42	42
scmod2	E+H-LP	9	1	3	5	Sub_scmod2	E+H-LP	1316	89	18	86	0	191	10	0	0	55	21	103	84	15	74	9	1	64	5	20	2	2	1	3	49	12	155	39	25	87	66	30
scmod2	H+	8	2	3	3	Sub_scmod2	H+	496	3	37	11	23	13	1	0	0	27	16	32	76	17	36	0	2	2	3	18	0	0	28	21	15	0	22	55	5	15	15	3
scmod2	NAs	0	0	0	0	Sub_scmod2	NAs	0	0	0	0	0	0	0	0	0	0	0	0	0	0	0	0	0	0	0	0	0	0	0	0	0	0	0	0	0	0	0	0
Predicted profile	A	10	0	4	6	Predicted profile	A	683	5	46	14	64	5	19	17	15	50	29	49	34	16	62	19	8	72	6	11	0	0	11	27	17	2	23	20	0	8	27	7
Predicted profile	H	28	4	9	15	Predicted profile	H	1238	22	119	20	44	52	22	6	8	99	53	38	169	40	93	15	3	86	3	26	4	0	27	41	26	17	29	46	40	29	24	37
Predicted profile	L	18	2	6	10	Predicted profile	L	2113	109	39	125	6	241	20	1	1	90	58	199	124	34	111	15	3	92	13	78	7	2	12	18	78	22	192	90	46	137	117	33
Predicted profile	NAs	0	0	0	0	Predicted profile	NAs	0	0	0	0	0	0	0	0	0	0	0	0	0	0	0	0	0	0	0	0	0	0	0	0	0	0	0	0	0	0	0	0
Observed profile	A	11	0	4	7	Observed profile	A	0	0	0	0	0	0	0	0	0	0	0	0	0	0	0	0	0	0	0	0	0	0	0	0	0	0	0	0	0	0	0	0
Observed profile	H	22	1	9	12	Observed profile	H	0	0	0	0	0	0	0	0	0	0	0	0	0	0	0	0	0	0	0	0	0	0	0	0	0	0	0	0	0	0	0	0
Observed profile	L	23	5	6	12	Observed profile	L	0	0	0	0	0	0	0	0	0	0	0	0	0	0	0	0	0	0	0	0	0	0	0	0	0	0	0	0	0	0	0	0
Observed profile	NAs	0	0	0	0	Observed profile	NAs	4034	136	204	159	114	298	61	24	24	239	140	286	327	90	266	49	14	250	22	115	11	2	50	86	121	41	244	156	86	174	168	77
Counts per study		56	6	19	31	Counts per study		4034	136	204	159	114	298	61	24	24	239	140	286	327	90	266	49	14	250	22	115	11	2	50	86	121	41	244	156	86	174	168	77
