# Supplementary material for: CDK4 phosphorylation status and a linked gene expression profile predict sensitivity to palbociclib
Source: EMBO Mol Med. 2017 May 31;9(8):1052–66. doi: 10.15252/emmm.201607084 (PMC5538335; doi:10.15252/emmm.201607084)
Supplement: Supplementary file 4 — Dataset EV2 [file EMMM-9-1052-s004.xlsx]

## Sheet: Dataset EV2
	Study	Plat	Grade	ER	PR	HER2	Node	ESR1	PGR	ERBB2	TNH	TNM	Gene76.risk	gene70.risk	OnDx.risk	GGI.risk	rorS.risk	Sub_iC10	AIMS	Sub_pam50	Sub_ssp2006	Sub_ssp2003	scmgene	scmod1	scmod2	Predicted profile	Observed profile	Spot3/Spot2 ratio	Cellularity	KI67 (%)
GSM519774	GSE20713	GPL570	3	0	NA	0	0	0	0	0	NA	1	1	1	High	1	3	10	Basal	Basal	Basal	Basal	E-H-	E-H-	E-H-	A	A	0.0572235	35	NA
GSM519745	GSE20713	GPL570	3	0	NA	0	0	0	0	0	NA	1	1	1	High	1	3	10	Basal	Basal	Basal	Basal	E-H-	E-H-	E-H-	A	A	0.0243588	40	70
GSM519784	GSE20713	GPL570	3	0	NA	0	1	1	0	0	NA	0	1	1	High	1	2	10	Basal	Basal	Basal	Basal	E+H-HP	E-H-	E-H-	A	A	0.0519481	50	41
GSM519746	GSE20713	GPL570	3	0	NA	0	1	0	0	0	NA	1	1	1	High	1	3	10	Basal	Basal	Basal	Basal	E-H-	E-H-	E-H-	H	H	1.03906	40	50
GSM519729	GSE20713	GPL570	3	0	NA	0	1	0	0	0	NA	1	1	1	High	1	3	10	Basal	Basal	Basal	Basal	E-H-	E-H-	E-H-	H	H	2.35641	50	48
GSM519802	GSE20713	GPL570	3	0	NA	0	1	0	0	0	NA	1	1	1	High	1	3	10	Basal	Basal	Basal	Basal	E-H-	E-H-	E-H-	A	A	0.0957447	50	57
GSM519794	GSE20713	GPL570	3	0	NA	0	0	1	1	0	NA	0	1	1	High	1	3	9	Her2	LumB	Her2	LumB	E+H-HP	E+H-HP	E+H-HP	L	L	0.775302	50	72
GSM519761	GSE20713	GPL570	3	0	NA	0	1	1	0	0	NA	0	1	1	Int	0	2	4	Her2	LumB	LumB	LumA	E+H-HP	E+H-HP	E+H-HP	L	L	0.868508	70	40
GSM519749	GSE20713	GPL570	3	1	NA	1	1	1	0	1	NA	0	1	1	High	1	3	1	LumB	LumB	LumB	LumB	H+	H+	H+	H	H	1.76794	40	50
GSM519776	GSE20713	GPL570	3	1	NA	1	1	1	0	0	NA	0	1	1	High	1	3	9	LumB	LumB	LumB	LumA	E+H-HP	E+H-HP	E+H-HP	H	H	2.79866	40	70
GSM519756	GSE20713	GPL570	3	1	NA	1	1	1	0	1	NA	0	1	1	High	1	3	5	Her2	LumB	Her2	LumB	H+	E+H-HP	E+H-HP	H	H	1.41962	40	80
GSM519786	GSE20713	GPL570	3	0	NA	1	1	1	0	1	NA	0	1	1	High	1	3	8	Her2	LumB	Her2	Her2	H+	E+H-HP	H+	L	H	1.54285	50	41
GSM519806	GSE20713	GPL570	3	0	NA	1	1	0	0	1	NA	0	1	1	High	1	3	5	Her2	Her2	Her2	LumB	H+	H+	H+	H	H	1.06107	70	NA
GSM519736	GSE20713	GPL570	1	1	NA	0	1	1	1	0	NA	0	1	0	Low	0	1	7	LumA	LumA	LumA	LumA	E+H-LP	E+H-LP	E+H-LP	L	L	0.301598	40	NA
GSM519804	GSE20713	GPL570	1	1	NA	0	1	1	1	0	NA	0	1	0	Low	0	1	7	LumA	LumA	LumA	LumA	E+H-LP	E+H-LP	E+H-LP	L	L	0.560615	40	NA
GSM519735	GSE20713	GPL570	3	1	NA	0	1	1	0	0	NA	0	1	1	High	0	1	3	LumA	LumA	LumA	LumA	E+H-LP	E+H-LP	E+H-LP	L	L	0.284742	40	26
GSM519750	GSE20713	GPL570	3	1	NA	0	1	1	0	0	NA	0	1	1	High	1	3	1	LumB	LumB	LumB	LumB	E+H-HP	H+	E+H-HP	H	H	1.14075	50	20
Her2_1	JBI	GPL570	3	0	0	1	0	0	0	0	0	1	1	1	High	1	3	4	Her2	Her2	Her2	Her2	E-H-	H+	E-H-	H	H	2.23016	30	50
Her2_2	JBI	GPL570	3	0	0	1	0	0	0	1	0	0	1	1	High	1	3	5	Her2	Her2	Her2	LumB	H+	H+	H+	H	H	0.962624	70	30
Her2_3	JBI	GPL570	2	0	0	1	0	0	0	1	0	0	1	1	High	0	3	4	Basal	Her2	Her2	Her2	H+	H+	H+	L	A	0.0370698	30	50
Her2_4	JBI	GPL570	3	0	0	1	0	0	0	1	0	0	1	1	High	1	3	4	Basal	Her2	Her2	Her2	H+	H+	E-H-	A	A	0.00894769	35	80
Her2_6	JBI	GPL570	2	0	0	1	1	0	0	1	0	0	1	1	High	0	3	5	Her2	Her2	Her2	Her2	H+	H+	E+H-HP	H	H	0.857021	30	30
Her2_7	JBI	GPL570	2	0	0	1	1	0	0	1	0	0	1	1	High	1	3	1	Her2	LumB	Her2	Her2	H+	H+	H+	H	L	0.561238	30	30
Her2_8	JBI	GPL570	3	0	0	1	1	0	0	1	0	0	1	1	High	0	2	3	Normal	LumA	Normal	Her2	H+	E+H-LP	E-H-	H	H	0.492088	30	NA
LumA3	JBI	GPL570	1	1	1	0	0	1	1	0	0	0	1	1	Low	0	1	7	LumA	LumA	LumA	LumA	E+H-LP	E+H-LP	E+H-LP	L	L	0.568437	30	<10
LumA4	JBI	GPL570	1	1	1	0	NA	1	1	0	0	0	1	1	High	0	1	3	Normal	LumA	LumA	LumA	E+H-LP	E+H-LP	E+H-LP	L	L	0.563925	30	<10
LumA7	JBI	GPL570	1	1	1	0	0	1	1	0	0	0	1	1	Low	0	1	3	LumA	LumA	LumA	LumA	E+H-LP	E+H-LP	E+H-LP	L	L	0.741591	50	10
LumA8	JBI	GPL570	1	1	1	0	0	1	1	0	0	0	1	0	Low	0	1	4	Normal	LumA	LumA	Normal	E+H-LP	E+H-LP	E+H-LP	L	L	0.638903	30	<10
LumA9	JBI	GPL570	1	1	1	0	0	1	1	0	0	0	1	1	Low	0	1	4	LumA	LumA	LumA	LumA	E+H-LP	E+H-LP	E+H-LP	L	L	0.63288	30	5
LumB1	JBI	GPL570	3	1	1	0	NA	1	0	0	0	0	1	1	High	1	3	3	Her2	LumB	Her2	LumB	E+H-HP	E+H-HP	E+H-HP	H	L	0.624188	40	50
LumB10	JBI	GPL570	3	1	1	0	1	1	0	0	0	0	1	1	High	1	3	4	Her2	LumB	Her2	LumB	E+H-HP	E+H-HP	E+H-HP	H	H	4.65712	40	40
LumB3	JBI	GPL570	3	1	1	0	0	1	0	0	0	0	1	1	High	1	3	10	Her2	LumB	LumB	LumB	E+H-HP	E+H-HP	E+H-HP	A	A	0.00962389	50	80
LumB4	JBI	GPL570	3	1	1	0	0	1	1	0	0	0	1	1	Low	1	2	7	Her2	LumA	LumA	LumA	E+H-HP	E+H-HP	E+H-HP	L	L	0.572107	40	30
LumB5	JBI	GPL570	3	1	1	0	0	1	1	0	0	0	1	1	Low	0	2	7	LumB	LumB	LumA	LumA	E+H-HP	E+H-HP	E+H-HP	L	L	0.552454	50	40
LumB6	JBI	GPL570	3	1	1	0	1	1	1	0	0	0	1	1	High	1	3	2	LumB	LumB	LumA	LumA	E+H-HP	E+H-HP	E+H-HP	H	H	1.2327	70	30
LumB7	JBI	GPL570	3	1	1	0	0	1	1	0	0	0	1	1	High	1	3	6	LumB	LumB	LumB	LumA	E+H-HP	E+H-HP	E+H-HP	H	H	1.37449	80	20
LumB8	JBI	GPL570	3	1	1	0	0	1	1	0	0	0	1	1	Low	0	2	9	LumB	LumB	LumA	LumA	E+H-LP	E+H-HP	E+H-HP	L	L	0.648354	60	30
LumB9	JBI	GPL570	3	1	1	0	1	1	1	0	0	0	1	1	High	1	3	6	LumB	LumB	LumB	LumB	E+H-HP	E+H-HP	E+H-HP	H	H	0.99873	80	80
TN1	JBI	GPL570	3	0	0	0	0	0	0	0	0	1	1	1	High	1	3	10	Basal	Basal	Basal	Basal	E-H-	E-H-	E-H-	H	H	1.23676	90	70
TN10	JBI	GPL570	3	0	0	0	0	0	0	0	0	1	1	1	High	1	3	10	Basal	Basal	Basal	Basal	E-H-	E-H-	E-H-	A	A	0	80	95
TN2	JBI	GPL570	3	0	0	0	0	0	0	0	0	1	1	1	High	1	3	10	Basal	Basal	Basal	Basal	E-H-	E-H-	E-H-	A	A	0.0522531	40	90
TN3	JBI	GPL570	3	0	0	0	1	0	0	0	0	1	1	1	High	1	3	10	Basal	Basal	Basal	Basal	E-H-	E-H-	E-H-	H	L	0.44128	50	90
TN4	JBI	GPL570	3	0	0	0	1	0	0	0	0	1	1	1	High	1	3	4	Basal	Basal	Basal	Basal	E-H-	E-H-	E-H-	L	L	0.321031	80	40
TN5	JBI	GPL570	3	0	0	0	0	0	0	0	0	1	1	1	High	1	3	10	Basal	Basal	Basal	Basal	E-H-	E-H-	E-H-	H	H	1.2627	40	80
TN6	JBI	GPL570	3	0	0	0	0	0	0	0	0	1	1	1	High	1	3	10	Basal	Basal	Basal	Basal	E-H-	E-H-	E-H-	A	A	0.0244008	40	80
TN7	JBI	GPL570	3	0	0	0	0	0	0	0	0	1	1	1	High	1	3	10	Basal	Basal	Basal	Basal	E-H-	E-H-	E-H-	H	H	0.938326	80	50
TN8	JBI	GPL570	3	0	0	0	1	0	0	0	0	1	1	1	High	1	3	10	Basal	Basal	Basal	Basal	E-H-	E-H-	E-H-	A	A	0.0394962	80	70
TN9	JBI	GPL570	3	0	0	0	1	0	0	0	0	1	1	1	High	1	3	10	Basal	Basal	Basal	Basal	E-H-	E-H-	E-H-	H	H	1.05524	70	80
GSM519744	GSE20713	GPL570	3	1	NA	0	1	1	0	0	NA	0	1	1	High	1	3	9	LumB	LumB	LumA	LumA	E+H-HP	E+H-HP	E+H-HP	H	H	1.58594	60	15
GSM519752	GSE20713	GPL570	3	1	NA	0	1	1	0	0	NA	0	1	1	High	1	3	1	Basal	LumB	Basal	Basal	E+H-HP	E-H-	E-H-	H	L	0.0831746	70	75
hyb2422	EMTAB1006	GPL570	2	1	1	0	0	1	0	0	0	0	1	1	High	1	2	3	Her2	Her2	Her2	Her2	E+H-HP	H+	E+H-HP	L	L	0.520644	60	NA
hyb2438	EMTAB1006	GPL570	2	1	1	0	0	1	1	0	0	0	1	1	High	1	2	8	LumB	LumB	LumB	LumB	E+H-HP	E+H-HP	E+H-HP	H	L	0.655477	80	NA
hyb2439	EMTAB1006	GPL570	1	1	1	0	0	1	1	1	0	0	1	1	High	0	1	1	LumA	LumA	Her2	Normal	E+H-LP	H+	E+H-LP	H	H	1.69455	70	NA
hyb2447	EMTAB1006	GPL570	3	1	1	1	1	1	1	1	0	0	1	1	High	1	3	8	LumB	LumB	LumA	LumA	E+H-HP	E+H-HP	H+	H	L	0.390418	35	NA
hyb7878	EMTAB1006	GPL570	3	0	0	1	1	0	0	1	0	0	1	1	High	1	2	5	Her2	Her2	Normal	Her2	H+	E+H-HP	E+H-HP	L	L	0.233115	65	NA
hyb2450	EMTAB1006	GPL570	3	0	0	1	1	0	0	1	0	0	1	1	High	1	3	5	Her2	Her2	Her2	LumB	H+	H+	H+	H	L	0.366117	35	NA
