# Supplementary material for: CDK4 phosphorylation status and a linked gene expression profile predict sensitivity to palbociclib
Source: EMBO Mol Med. 2017 May 31;9(8):1052–66. doi: 10.15252/emmm.201607084 (PMC5538335; doi:10.15252/emmm.201607084)
Supplement: Supplementary file 5 — Dataset EV3 [file EMMM-9-1052-s005.xls]

## Sheet: Dataset EV3
	Observed Bordet + Antwerp			Predicted Bordet + Antwerp			Predicted tumors with published profiles
Parameter	Counts	Chisq	pval	Counts	Chisq	pval	Counts	Chisq	pval
Grade	56	10.2283	0.0367521	56	15.0689	0.0045605	3214	540.414	1.21323e-115
Node	54	4.96036	0.0837282	54	6.34944	0.0418059	3260	120.747	6.02728e-27
ER	56	11.0098	0.00406678	56	8.33921	0.0154584	3667	1016.8	1.60119e-221
PR	37	7.12427	0.0283782	37	6.11779	0.0469395	2483	346.569	5.53899e-76
HER2	56	3.68798	0.158185	56	4.60748	0.0998846	2719	59.2464	1.36399e-13
ESR1	56	11.2891	0.00353672	56	11.0844	0.00391792	4034	1355.49	4.56719e-295
PGR	56	13.7851	0.00101533	56	13.4674	0.00119012	4034	632.955	3.59364e-138
ERBB2	56	2.49802	0.286788	56	3.58095	0.166881	4034	120.182	7.99549e-27
TNH	37	0	1	37	0	1	2253	434.069	5.534e-95
TNM	56	11.1931	0.00371067	56	13.0822	0.00144288	4034	1339.41	1.4146e-291
Gene76.risk	56	0	1	56	0	1	4034	351.508	4.68917e-77
Gene70.risk	56	4.54799	0.1029	56	6.69182	0.0352281	4034	784.813	3.80118e-171
GGI.risk	56	8.88795	0.0117492	56	21.9447	1.71698e-05	4034	1307.93	9.69416e-285
OnDx.risk	56	17.4669	0.0015681	56	25.7005	3.63637e-05	4034	983.416	1.40147e-211
rorS.risk	56	19.9934	0.000500892	56	26.4428	2.57615e-05	4034	1259.1	2.45236e-271
Subtype_iC10	56	38.7352	0.0030923	56	48.7491	0.000116414	4034	1964.96	0
Subtype_AIMS	56	26.4839	0.000867611	56	29.6996	0.000238838	4034	2600.72	0
Subtype_pam50	56	21.6194	0.0014189	56	29.4136	5.07952e-05	4034	2435.57	0
Subtype_ssp2006	56	24.1905	0.00212915	56	30.639	0.000162876	4034	2391.07	0
Subtype_ssp2003	56	20.081	0.0100339	56	29.1043	0.000304002	4034	2466.69	0
Subtype_scmgene	56	20.9055	0.00190775	56	27.221	0.000131634	4034	1846.89	0
Subtype_scmod1	56	21.6488	0.00140165	56	30.0355	3.87021e-05	4034	2238.18	0
Subtype_scmod2	56	21.422	0.00154022	56	30.7918	2.77783e-05	4034	2046.62	0
