# Supplementary material for: CDK4 phosphorylation status and a linked gene expression profile predict sensitivity to palbociclib
Source: EMBO Mol Med. 2017 May 31;9(8):1052–66. doi: 10.15252/emmm.201607084 (PMC5538335; doi:10.15252/emmm.201607084)
Supplement: Supplementary file 6 — Dataset EV4 [file EMMM-9-1052-s006.xlsx]

## Sheet: Dataset EV4
	Observed profiles of tumors analyzed at Bordet Institute (n=56)
	AVG_total A	AVG_total H	AVG_total L	SD_total A	SD_total H	SD_total L	Total_profile pval	Profile Decision_A-H	Profile pval_A-H	Profile Decision_A-L	Profile pval_A-L	Profile Decision_H-L	Profile pval_H-L
RbLOH.score	1	0.7	0.4	0.3	0.3	0.3	8.91312e-06	FTR H0	0.16286	Reject H0	1.5e-05	Reject H0	0.003673
Rbloss.index	1	0.8	0.4	0.3	0.3	0.3	2.78181e-05	FTR H0	0.387806	Reject H0	7.3e-05	Reject H0	0.002795
S3/S2 ratio	0	1.5	0.5	0	0.9	0.2	1.96641e-10	Reject H0	0	Reject H0	0.009935	Reject H0	4.2e-05
CorA	0.9	0.7	0.6	0.1	0.1	0.1	6.67943e-07	Reject H0	0.006593	Reject H0	0	Reject H0	0.020018
CorH	0.8	0.9	0.8	0	0	0.1	3.66574e-06	Reject H0	4.8e-05	FTR H0	0.926744	Reject H0	0.000129
CorL	0.6	0.8	0.9	0.1	0.1	0.1	6.54297e-07	Reject H0	0.03032	Reject H0	1e-06	Reject H0	0.004162
GGI.score	1.4	1	-0.1	0.6	0.7	0.9	1.14361e-05	FTR H0	0.574995	Reject H0	5.7e-05	Reject H0	0.000817
OnDx.score	99.1	88.2	51.1	3	22.1	43.5	0.000100167	FTR H0	0.867052	Reject H0	0.000446	Reject H0	0.002424
Gene76.score	44.9	80.7	64.6	38.3	57	35.1	0.141185	FTR H0	0.157272	FTR H0	0.333776	FTR H0	1
Gene70.score	0.2	0.1	-0.1	0.1	0.1	0.2	0.000100565	FTR H0	0.079484	Reject H0	7.6e-05	Reject H0	0.045417
GENIUSM1	-2.3	-2.5	-2.4	0.1	0.2	0.2	0.295114	FTR H0	0.382122	FTR H0	1	FTR H0	1
GENIUSM2	-1.4	-1.5	-1	0.5	0.5	0.4	0.010691	FTR H0	1	FTR H0	0.215514	Reject H0	0.010088
GENIUSM3	2.4	2.3	1.9	0.3	0.3	0.4	2.70124e-05	FTR H0	1	Reject H0	0.00033	Reject H0	0.000433
Genius.score	-1.7	-0.3	0.8	1.2	2	1.5	0.00256111	FTR H0	0.118083	Reject H0	0.001756	FTR H0	0.28163
rorS.score	81.2	75	45.1	14.1	19.2	27.3	3.07859e-05	FTR H0	1	Reject H0	0.000281	Reject H0	0.000625
pik3cags.score	1.7	1.8	1.9	0.2	0.2	0.3	0.0407426	FTR H0	1	FTR H0	0.05968	FTR H0	0.199887
tamr13_score	-28.7	-29.6	-33.7	3	3.1	4.2	0.00040599	FTR H0	1	Reject H0	0.001747	Reject H0	0.004839
	Predicted profiles of tumors analyzed at Bordet Institute (n=56)
	AVG_total A	AVG_total H	AVG_total L	SD_total A	SD_total H	SD_total L	Total_profile pval	Profile Decision_A-H	Profile pval_A-H	Profile Decision_A-L	Profile pval_A-L	Profile Decision_H-L	Profile pval_H-L
RbLOH.score	1.1	0.7	0.2	0.1	0.3	0.3	1.29358e-07	Reject H0	0.02591	Reject H0	0	Reject H0	0.000318
Rbloss.index	1.1	0.8	0.3	0.2	0.3	0.3	3.69689e-07	FTR H0	0.116434	Reject H0	1e-06	Reject H0	0.000121
S3/S2 ratio	0	1.3	0.6	0	0.9	0.3	2.10105e-07	Reject H0	0	Reject H0	0.009904	Reject H0	0.015783
CorA	1	0.7	0.6	0	0.1	0.1	8.50129e-09	Reject H0	0.001349	Reject H0	0	Reject H0	0.000971
CorH	0.8	0.9	0.8	0	0	0.1	6.79416e-09	Reject H0	1.5e-05	FTR H0	1	Reject H0	0
CorL	0.6	0.8	0.9	0.1	0.1	0	5.43489e-10	Reject H0	0.006539	Reject H0	0	Reject H0	2.2e-05
GGI.score	1.6	1	-0.4	0.3	0.6	0.8	1.9899e-07	FTR H0	0.130578	Reject H0	1e-06	Reject H0	6.3e-05
OnDx.score	100	89	39.6	0	19.9	42.4	6.07075e-06	FTR H0	0.385469	Reject H0	2.9e-05	Reject H0	0.00026
Gene76.score	45.9	77.1	63.1	40.3	53.1	35.5	0.173029	FTR H0	0.185932	FTR H0	0.48532	FTR H0	1
Gene70.score	0.3	0.1	-0.1	0.1	0.2	0.2	5.12228e-06	Reject H0	0.019937	Reject H0	4e-06	Reject H0	0.007244
GENIUSM1	-2.3	-2.5	-2.4	0.1	0.2	0.2	0.126615	FTR H0	0.386046	FTR H0	1	FTR H0	0.231695
GENIUSM2	-1.4	-1.4	-0.9	0.5	0.5	0.5	0.00135789	FTR H0	1	Reject H0	0.03236	Reject H0	0.001509
GENIUSM3	2.5	2.3	1.7	0.2	0.3	0.3	6.55332e-07	FTR H0	0.405249	Reject H0	6e-06	Reject H0	3.7e-05
Genius.score	-1.8	-0.3	1.1	1.3	1.9	1.2	0.000901017	FTR H0	0.070591	Reject H0	0.000592	FTR H0	0.107719
rorS.score	83.3	75.3	35.6	13	17.3	22.8	3.44761e-07	FTR H0	0.581411	Reject H0	6e-06	Reject H0	1.3e-05
pik3cags.score	1.7	1.8	2	0.2	0.2	0.3	0.0089826	FTR H0	0.560909	Reject H0	0.010529	FTR H0	0.083022
tamr13_score	-28	-29.6	-35.2	1.9	2.9	3.5	1.30633e-06	FTR H0	0.559718	Reject H0	1.5e-05	Reject H0	4.2e-05
	Predicted profile of tumors with published profiles (n=4034)
	AVG_total A	AVG_total H	AVG_total L	SD_total A	SD_total H	SD_total L	Total_profile pval	Profile Decision_A-H	Profile pval_A-H	Profile Decision_A-L	Profile pval_A-L	Profile Decision_H-L	Profile pval_H-L
RbLOH.score	0.4	0.2	-0.2	0.4	0.4	0.3	0	Reject H0	0	Reject H0	0	Reject H0	0
Rbloss.index	0.5	0.3	-0.1	0.4	0.4	0.3	1.65e-254	Reject H0	0	Reject H0	0	Reject H0	0
S3/S2 ratio	NA	NA	NA	NA	NA	NA	NA	NA	NA	NA	NA	NA	NA
CorA	0.9	0.7	0.6	0.1	0.1	0.1	0	Reject H0	0	Reject H0	0	Reject H0	0
CorH	0.7	0.9	0.7	0.1	0.1	0.1	0	Reject H0	0	Reject H0	0	Reject H0	0
CorL	0.5	0.8	0.9	0.2	0.1	0.1	0	Reject H0	0	Reject H0	0	Reject H0	0
GGI.score	1.9	0.8	-1	1.5	1.5	1.3	0	Reject H0	0	Reject H0	0	Reject H0	0
OnDx.score	84.5	63.2	31.9	20.5	30.9	23.5	0	Reject H0	0	Reject H0	0	Reject H0	0
Gene76.score	33.6	56.2	28.6	19.1	39.5	33.9	2.46e-95	Reject H0	0	Reject H0	1.1e-05	Reject H0	0
Gene70.score	0.1	-0.1	-0.3	0.2	0.2	0.1	0	Reject H0	0	Reject H0	0	Reject H0	0
GENIUSM1	-2.5	-2.5	-2.5	0.3	0.2	0.2	3.23e-18	Reject H0	1.4e-05	FTR H0	0.058001	Reject H0	0
GENIUSM2	-1.9	-1.6	-1.3	0.5	0.6	0.5	7.83e-120	Reject H0	0	Reject H0	0	Reject H0	0
GENIUSM3	2.3	2.1	1.8	0.3	0.3	0.3	6.70201611377517e-313	Reject H0	0	Reject H0	0	Reject H0	0
Genius.score	-2	0.2	1.1	1.2	1.9	1.3	9.03e-237	Reject H0	0	Reject H0	0	Reject H0	0
rorS.score	73.6	60.8	34.7	17.9	23	22.5	3.38e-307	Reject H0	0	Reject H0	0	Reject H0	0
pik3cags.score	1.8	2	2.1	0.2	0.3	0.3	3.01e-97	Reject H0	0	Reject H0	0	Reject H0	0
tamr13_score	-28.2	-29.8	-33.2	3.3	3.9	3.9	3.29e-212	Reject H0	0	Reject H0	0	Reject H0	0
