# Supplementary material for: CDK4 phosphorylation status and a linked gene expression profile predict sensitivity to palbociclib
Source: EMBO Mol Med. 2017 May 31;9(8):1052–66. doi: 10.15252/emmm.201607084 (PMC5538335; doi:10.15252/emmm.201607084)
Supplement: Supplementary file 7 — Dataset EV5 [file EMMM-9-1052-s007.xlsx]

## Sheet: Dataset EV5
	AVG_total A	AVG_total H	AVG_total L	SD_total A	SD_total H	SD_total L	Total_profile pval	Profile Decision_A-H	Profile pval_A-H	Profile Decision_A-L	Profile pval_A-L	Profile Decision_H-L	Profile pval_H-L	log2RA_H	Log2RA_L	Log2RA_L
CDKN2A$207039_at	547.6	55.2	81.8	307.6	22.6	37.4	6.40132e-06	Reject H0	2e-06	Reject H0	0.004845	FTR H0	0.139536	3.31	2.74	0
CCNE1$213523_at	447.6	177.4	109.6	228.3	77	39.3	1.61063e-06	Reject H0	0.019999	Reject H0	1e-06	Reject H0	0.012082	1.34	2.03	0.69
CDKN2B$207530_s_at	55.1	41	44	18.7	8	5.9	0.0154868	Reject H0	0.01651	FTR H0	0.657551	FTR H0	0.238971	0.43	0	0
TEAD4$204281_at	396.8	301	246.9	76.8	59.6	64.3	4.44593e-05	Reject H0	0.03008	Reject H0	2.2e-05	FTR H0	0.055187	0.4	0.68	0
FOXM1$202580_x_at	511	334.2	162	236.2	187.4	127.2	0.000147497	FTR H0	0.294893	Reject H0	0.000185	Reject H0	0.012786	0	1.66	1.04
MKI67$212022_s_at	420.8	299.6	152	165	123.7	105.3	4.39962e-05	FTR H0	0.310191	Reject H0	9.8e-05	Reject H0	0.006598	0	1.47	0.98
TOP2A$201291_s_at	1726.2	1396.1	642.3	759.7	825.5	483.7	0.000169111	FTR H0	0.92102	Reject H0	0.000629	Reject H0	0.003674	0	1.43	1.12
AURKA$208079_s_at	678.2	548	252.5	327.3	307.6	190.8	0.000119701	FTR H0	1	Reject H0	0.00052	Reject H0	0.002189	0	1.43	1.12
TOP2A$201292_at	880	947.1	328.7	346.4	896.6	246.4	5.60347e-05	FTR H0	1	Reject H0	0.000497	Reject H0	0.000756	0	1.42	1.53
CDK1$210559_s_at	1202.9	1014.6	472.2	435.7	487.5	288.6	3.54921e-05	FTR H0	0.822304	Reject H0	0.000218	Reject H0	0.001622	0	1.35	1.1
CCNB2$202705_at	1028.5	746	407.3	415	279.2	340.4	0.000255236	FTR H0	0.425525	Reject H0	0.000482	Reject H0	0.015594	0	1.34	0.87
AURKA$204092_s_at	523.5	441.9	219.5	238.7	221.4	130.2	0.000142476	FTR H0	1	Reject H0	0.000575	Reject H0	0.002449	0	1.25	1.01
CCNA2$203418_at	373.1	311.7	159.1	135.8	199.3	161.3	0.000357073	FTR H0	0.511379	Reject H0	0.000667	Reject H0	0.014825	0	1.23	0.97
CCNB1$214710_s_at	794.7	676.9	352.3	240.2	334.7	203	0.000155758	FTR H0	0.648054	Reject H0	0.000478	Reject H0	0.006527	0	1.17	0.94
TAGLN2$200916_at	3650.7	2604.4	1637.2	1390.1	1164.7	612.5	0.000178813	FTR H0	0.226839	Reject H0	0.000125	Reject H0	0.014235	0	1.16	0.67
SKP2$203625_x_at	823.2	600.6	370	371.7	307.8	159.7	0.000349457	FTR H0	0.39458	Reject H0	0.000404	Reject H0	0.015282	0	1.15	0.7
MCM7$208795_s_at	1370.6	966.2	618	611.6	464.1	237.3	0.00030953	FTR H0	0.292093	Reject H0	0.00039	Reject H0	0.02502	0	1.15	0.64
MKI67$212023_s_at	190.4	181.4	86.2	86.2	68.2	40	2.65003e-05	FTR H0	1	Reject H0	0.001275	Reject H0	0.000164	0	1.14	1.07
MCM7$210983_s_at	844.4	616	383.1	372.7	287.8	165.8	8.49992e-05	FTR H0	0.365964	Reject H0	0.000148	Reject H0	0.007005	0	1.14	0.69
MKI67$212021_s_at	327.3	290.3	148.9	118.6	98.5	81.5	5.6897e-05	FTR H0	1	Reject H0	0.000863	Reject H0	0.000653	0	1.14	0.96
TEAD4$41037_at	201.5	126.4	93	67.3	58.6	65.6	0.000301154	FTR H0	0.05643	Reject H0	0.000179	FTR H0	0.117959	0	1.12	0
SKP2$210567_s_at	114.6	93.9	52.9	64.3	52.5	21.6	0.000675044	FTR H0	1	Reject H0	0.001793	Reject H0	0.007514	0	1.12	0.83
E2F8$219990_at	205	210.7	96.4	86.7	104.1	84.2	0.000731729	FTR H0	1	Reject H0	0.012756	Reject H0	0.002309	0	1.09	1.13
MKI67$212020_s_at	128	114.9	66.3	49.1	39.9	33.9	0.000105647	FTR H0	1	Reject H0	0.001143	Reject H0	0.000955	0	0.95	0.79
E2F3$203693_s_at	768.9	558.5	408.7	273.9	289.2	213.2	0.000355125	FTR H0	0.108246	Reject H0	0.000301	FTR H0	0.082167	0	0.91	0
MCM5$216237_s_at	621.5	463.9	331.1	188.3	145.5	143.2	0.00015035	FTR H0	0.141784	Reject H0	0.000124	Reject H0	0.029145	0	0.91	0.49
CDC25A$204695_at	174.4	153.2	94.4	62.8	72.4	48.6	0.000722928	FTR H0	0.717201	Reject H0	0.001764	Reject H0	0.018947	0	0.89	0.7
NUP155$206550_s_at	439.9	361.9	245.6	99.2	134.9	78.1	0.00014092	FTR H0	0.363194	Reject H0	0.000284	Reject H0	0.012918	0	0.84	0.56
CDC25B$201853_s_at	611.4	633.5	373.1	219.4	387	151.8	0.000879105	FTR H0	1	Reject H0	0.00645	Reject H0	0.002769	0	0.71	0.76
CDC25C$205167_s_at	109.9	118.7	67.2	37.6	53.7	26.6	0.000639333	FTR H0	1	Reject H0	0.022065	Reject H0	0.001029	0	0.71	0.82
CCDC99$221685_s_at	324.7	294.3	199.2	97.3	96.3	78.4	0.000199532	FTR H0	1	Reject H0	0.000802	Reject H0	0.001967	0	0.7	0.56
RBL1$205296_at	89.3	76.8	60.1	34.3	34.9	26.9	0.0155129	FTR H0	0.732938	Reject H0	0.019769	FTR H0	0.177077	0	0.57	0
E2F3$203692_s_at	340.4	262.6	229.7	88.1	87.5	80.2	0.00371251	FTR H0	0.071992	Reject H0	0.003443	FTR H0	0.62445	0	0.57	0
BRCA2$208368_s_at	45.4	42.6	30.8	13.7	9.5	4.5	2.35123e-05	FTR H0	1	Reject H0	0.000695	Reject H0	0.000152	0	0.56	0.47
PCNA$201202_at	2180	2061.4	1498.9	612.4	558.2	393.2	0.000860794	FTR H0	1	Reject H0	0.00417	Reject H0	0.008776	0	0.54	0.46
CDKN2D$210240_s_at	125.3	118.3	89.1	51.6	32.2	21.5	0.000991112	FTR H0	1	Reject H0	0.01194	Reject H0	0.002478	0	0.49	0.41
PIAS2$214442_s_at	226.2	205.9	166.4	55.7	100.1	57	0.0342932	FTR H0	0.399316	Reject H0	0.029401	FTR H0	0.543739	0	0.44	0
TIMM17A$215171_s_at	2481.7	2165.1	1844.1	627.3	506.2	409.2	0.0129015	FTR H0	0.492964	Reject H0	0.012206	FTR H0	0.210249	0	0.43	0
E2F1$2028_s_at	125.8	113	94.2	17.1	16.5	10.8	1.00642e-05	FTR H0	0.247257	Reject H0	1.9e-05	Reject H0	0.002228	0	0.42	0.26
E2F2$207042_at	50.8	46	44.7	7.2	3.7	5.3	0.00888369	FTR H0	0.169782	Reject H0	0.007348	FTR H0	0.484079	0	0.18	0
CCNE2$205034_at	524.4	516.9	299.6	404.1	269	227.1	0.0250325	FTR H0	1	FTR H0	0.291948	Reject H0	0.031426	0	0	0.79
E2F6$203957_at	378.8	412.9	307.8	82.9	90.1	66.6	0.00115034	FTR H0	0.925388	FTR H0	0.101696	Reject H0	0.000628	0	0	0.42
BRCA1$211851_x_at	127	145.3	105.4	33.5	151.7	26.7	0.170128	FTR H0	0.725502	FTR H0	0.175372	FTR H0	1	0	0	0
BRCA1$204531_s_at	153.6	218.8	117	59.6	343.3	45.4	0.174976	FTR H0	1	FTR H0	0.238845	FTR H0	0.517094	0	0	0
CCND2$200951_s_at	103.5	98.2	217.1	36.7	32.7	442.5	0.26061	FTR H0	1	FTR H0	0.99083	FTR H0	0.328096	0	0	0
CCND2$200953_s_at	557	585.1	1180.7	186.4	214.3	1994.3	0.0990728	FTR H0	1	FTR H0	0.164859	FTR H0	0.285038	0	0	0
CCND3$201700_at	632.6	802.5	646.7	186.8	453.8	214.6	0.267568	FTR H0	0.612873	FTR H0	1	FTR H0	0.476802	0	0	0
CDK2$204252_at	467.4	444.2	363.1	195.4	141.3	110	0.157871	FTR H0	1	FTR H0	0.409406	FTR H0	0.260734	0	0	0
CDK4$202246_s_at	1137	1175.2	969.6	359.4	373.1	222.1	0.0907352	FTR H0	1	FTR H0	0.540576	FTR H0	0.09075	0	0	0
CDK6$207143_at	83.4	63.5	62.3	49.3	18.1	18.1	0.235866	FTR H0	0.396942	FTR H0	0.382598	FTR H0	1	0	0	0
CDKN1A$202284_s_at	512	645.2	681.3	183.8	369.8	312	0.190526	FTR H0	0.995988	FTR H0	0.216847	FTR H0	0.926933	0	0	0
CDKN1B$209112_at	1583.6	1772.3	1516.9	444.9	843.3	629.3	0.862682	FTR H0	1	FTR H0	1	FTR H0	1	0	0	0
CDKN2C$204159_at	281.2	311.6	239.2	175.7	180.2	124	0.445204	FTR H0	1	FTR H0	1	FTR H0	0.631549	0	0	0
CDKN2C$211792_s_at	157	162.8	145.3	53.4	57	39.6	0.528899	FTR H0	1	FTR H0	1	FTR H0	0.77766	0	0	0
E2F4$202248_at	175	167.7	156.7	29.8	26.3	19.2	0.137769	FTR H0	1	FTR H0	0.207085	FTR H0	0.313206	0	0	0
E2F5$221586_s_at	227.1	228.2	190.4	149.5	107.5	110.4	0.441969	FTR H0	1	FTR H0	1	FTR H0	0.67537	0	0	0
ERBB2$216836_s_at	2163.6	3347.7	961.8	3410.8	3955.9	1010.4	0.311759	FTR H0	0.822304	FTR H0	1	FTR H0	0.514025	0	0	0
MDM2$217373_x_at	76	82.9	94.3	14.3	21.3	51.4	0.752712	FTR H0	1	FTR H0	1	FTR H0	1	0	0	0
MDM4$205655_at	71.2	67.3	70.7	31.1	32.4	33.4	0.825448	FTR H0	1	FTR H0	1	FTR H0	1	0	0	0
MYC$202431_s_at	2138.9	1216.9	1291.8	1134.3	820.7	1128.3	0.0471243	FTR H0	0.086323	FTR H0	0.086893	FTR H0	1	0	0	0
MYCL1$214058_at	225.8	147.7	144	179	103	91.4	0.201237	FTR H0	0.250527	FTR H0	0.452305	FTR H0	1	0	0	0
MYCL1$215491_at	78	69	67	29.2	12.4	10.8	0.624474	FTR H0	1	FTR H0	1	FTR H0	1	0	0	0
MYCN$209757_s_at	156.4	125.2	84.4	110.8	120.8	96.4	0.222925	FTR H0	1	FTR H0	0.272954	FTR H0	0.615658	0	0	0
PTEN$204053_x_at	619.8	778.8	745.9	225.2	293	157.9	0.316	FTR H0	0.447818	FTR H0	0.605235	FTR H0	1	0	0	0
PTEN$211711_s_at	280	371.9	346.9	136.7	177.5	82.3	0.221764	FTR H0	0.425525	FTR H0	0.341973	FTR H0	1	0	0	0
PTEN$204054_at	180.2	234.5	220.1	93.5	122.1	51.2	0.231157	FTR H0	0.57753	FTR H0	0.332514	FTR H0	1	0	0	0
RB1$211540_s_at	52.9	58.9	62.8	9.5	15	20.1	0.555967	FTR H0	1	FTR H0	0.847702	FTR H0	1	0	0	0
RBL2$212332_at	230.5	230	263.8	75.9	78.9	73.8	0.407687	FTR H0	1	FTR H0	0.825667	FTR H0	0.719362	0	0	0
STK3$204068_at	543.7	600.3	542.9	211	251.1	176.1	0.801095	FTR H0	1	FTR H0	1	FTR H0	1	0	0	0
STK3$211078_s_at	43.7	44.7	44.4	20.3	22.9	18.1	0.956509	FTR H0	1	FTR H0	1	FTR H0	1	0	0	0
TEAD1$214600_at	89.8	91.2	111.7	24.5	33.9	40.3	0.162716	FTR H0	1	FTR H0	0.462791	FTR H0	0.205007	0	0	0
TEAD3$209454_s_at	119.4	107.7	95.5	47.7	45.7	35.4	0.370297	FTR H0	1	FTR H0	0.492976	FTR H0	1	0	0	0
TP53$201746_at	96	92.1	96.5	74	46.3	36.2	0.426126	FTR H0	1	FTR H0	0.583383	FTR H0	1	0	0	0
TP53$211300_s_at	53.6	54.1	53.6	13.1	10	7.6	0.742004	FTR H0	1	FTR H0	1	FTR H0	1	0	0	0
TP73$220804_s_at	37.1	36	35.7	4.6	2.8	2.8	0.828825	FTR H0	1	FTR H0	1	FTR H0	1	0	0	0
TP63$209863_s_at	127.6	88.7	104.7	125.7	51.8	64.3	0.45857	FTR H0	1	FTR H0	1	FTR H0	0.815449	0	0	0
TP63$211194_s_at	39.2	37.1	38.4	7.6	4.1	7.1	0.804788	FTR H0	1	FTR H0	1	FTR H0	1	0	0	0
CCNA1$205899_at	73.7	64	52	82.3	90.5	37.2	0.341003	FTR H0	0.687336	FTR H0	0.44566	FTR H0	1	0	0	0
PIAS2$37433_at	76.4	77.9	70.4	20.9	32.8	19.1	0.823026	FTR H0	1	FTR H0	1	FTR H0	1	0	0	0
CCNE2$211814_s_at	194.2	176.1	118.9	183.9	140.1	98.2	0.122392	FTR H0	1	FTR H0	0.482754	FTR H0	0.170611	0	0	0
RASSF1$204346_s_at	267.4	261.4	248.7	26.2	50.5	62.7	0.0947397	FTR H0	1	FTR H0	0.106629	FTR H0	0.454074	0	0	0
FZR1$209414_at	61.7	73.7	68.6	8.9	22.3	14.5	0.276148	FTR H0	0.318073	FTR H0	0.852392	FTR H0	1	0	0	0
FZR1$209416_s_at	153.4	160.8	154.3	35.2	29.1	29.1	0.692862	FTR H0	1	FTR H0	1	FTR H0	1	0	0	0
SIRT6$219613_s_at	190.5	196	186.1	23.2	30.9	28.5	0.849325	FTR H0	1	FTR H0	1	FTR H0	1	0	0	0
GSN$200696_s_at	2237.1	2021.1	2634.2	721.6	672.3	794.2	0.021979	FTR H0	1	FTR H0	0.468865	Reject H0	0.01923	0	0	-0.38
CDKN1C$213348_at	243.6	275.3	433.7	84.8	182.5	351.4	0.0136336	FTR H0	1	FTR H0	0.071514	Reject H0	0.023048	0	0	-0.66
RAB31$217764_s_at	1334	1237.3	2414.3	462.6	579.4	1140.2	0.00254782	FTR H0	1	FTR H0	0.074151	Reject H0	0.001978	0	0	-0.96
SIRT3$221913_at	104.8	117.3	130	11.5	30	24.4	0.0143158	FTR H0	0.897241	Reject H0	0.019002	FTR H0	0.121265	0	-0.31	0
RBL2$212331_at	726	743	929.7	221.5	208.8	160.6	0.00500374	FTR H0	1	Reject H0	0.028092	Reject H0	0.007596	0	-0.36	-0.32
MST1$205614_x_at	165.8	192.8	223	24.1	46.5	44	0.00243687	FTR H0	0.288853	Reject H0	0.001816	FTR H0	0.092632	0	-0.43	0
MST1$216320_x_at	187.1	226.3	261.9	25	62.1	53.1	0.00230865	FTR H0	0.293957	Reject H0	0.001521	FTR H0	0.078144	0	-0.49	0
SIRT3$221562_s_at	135.7	161.5	196	32.5	46.3	71.1	0.0173911	FTR H0	0.53772	Reject H0	0.01624	FTR H0	0.236462	0	-0.53	0
RB1$203132_at	550.1	766.2	820.1	210.5	246.6	246.5	0.0162412	FTR H0	0.06458	Reject H0	0.013696	FTR H0	1	0	-0.58	0
FBXL5$209004_s_at	1143.7	1590.7	1976.6	266.9	592.3	426.8	4.96395e-05	FTR H0	0.058439	Reject H0	3.6e-05	Reject H0	0.036471	0	-0.79	-0.31
GATA3$209602_s_at	556.4	1348.7	1533.1	877.5	1144.5	924.1	0.0340759	FTR H0	0.100526	Reject H0	0.039027	FTR H0	1	0	-1.46	0
FOXA1$204667_at	135.1	323.8	377.1	165.4	212.6	185	0.0487399	FTR H0	0.209943	Reject H0	0.039796	FTR H0	1	0	-1.48	0
GATA3$209604_s_at	2033.7	4736.6	5725.3	2545.2	3641.3	3172.5	0.0256768	FTR H0	0.085485	Reject H0	0.025433	FTR H0	1	0	-1.49	0
GATA3$209603_at	355.2	895	1141.9	504.4	811.9	762.8	0.0162151	FTR H0	0.10622	Reject H0	0.013437	FTR H0	1	0	-1.68	0
PPP1R3C$204284_at	133.4	337.5	688.8	91.7	469	537.3	0.00158537	FTR H0	0.671425	Reject H0	0.001793	Reject H0	0.022062	0	-2.37	-1.03
PGR$208305_at	28.8	49.4	193.1	1.9	62.4	202.3	0.000306352	FTR H0	0.865481	Reject H0	0.000608	Reject H0	0.004163	0	-2.75	-1.97
ESR1$205225_at	310.9	2104.9	3677.8	547.5	2477.8	3004.1	0.00115132	FTR H0	0.085987	Reject H0	0.000685	FTR H0	0.19062	0	-3.56	0
TP53TG1$209917_s_at	113.6	233.3	284.2	56.1	99.4	115.1	0.000135499	Reject H0	0.004506	Reject H0	8.9e-05	FTR H0	0.58307	-1.04	-1.32	0
CCND1$208712_at	602.4	1370.5	874.2	713.3	1269.5	415.9	0.0172144	Reject H0	0.010236	FTR H0	0.12899	FTR H0	0.979038	-1.19	0	0
CCND1$208711_s_at	570.2	1416.3	889.2	706.1	1803.9	383.2	0.0223963	Reject H0	0.023757	Reject H0	0.042393	FTR H0	1	-1.31	-0.64	0
ABAT$209460_at	103	312.9	856.7	41	272.3	939.6	1.56396e-05	Reject H0	0.007505	Reject H0	7e-06	FTR H0	0.100093	-1.6	-3.06	0
ABAT$209459_s_at	96.7	340.1	899.3	53.5	318.8	889	1.69029e-05	Reject H0	0.008366	Reject H0	8e-06	FTR H0	0.100907	-1.81	-3.22	0
