# Supplementary material for: CDK4 phosphorylation status and a linked gene expression profile predict sensitivity to palbociclib
Source: EMBO Mol Med. 2017 May 31;9(8):1052–66. doi: 10.15252/emmm.201607084 (PMC5538335; doi:10.15252/emmm.201607084)
Supplement: Supplementary file 8 — Dataset EV6 [file EMMM-9-1052-s008.xlsx]

## Sheet: Dataset EV6
	Genesymbol	EntrezID	Ref Profile A	Ref Profile H	Ref Profile L
207039_at	CDKN2A	1029	547.639	56.1972	92.603
213523_at	CCNE1	898	447.626	181.559	111.38
200916_at	TAGLN2	8407	3650.71	2586.37	1599.42
215171_s_at	TIMM17A	10440	2481.67	2119.86	1808.45
217764_s_at	RAB31	11031	1333.98	1267.27	2351.42
221685_s_at	CCDC99	54908	324.743	302.44	198.53
206550_s_at	NUP155	9631	439.866	373.354	263.219
209004_s_at	FBXL5	26234	1143.65	1586.96	1956.59
200696_s_at	GSN	2934	2237.08	2053.4	2724.92
209917_s_at	TP53TG1	11257	113.645	223.25	292.02
204284_at	PPP1R3C	5507	133.391	249.591	706.026
