# Supplementary material for: CDK4 phosphorylation status and a linked gene expression profile predict sensitivity to palbociclib
Source: EMBO Mol Med. 2017 May 31;9(8):1052–66. doi: 10.15252/emmm.201607084 (PMC5538335; doi:10.15252/emmm.201607084)
Supplement: Supplementary file 9 — Dataset EV7 [file EMMM-9-1052-s009.xlsx]

## Sheet: Dataset EV7
		CDKN2A_207039_at	CCNE1_213523_at	CCDC99_221685_s_at	NUP155_206550_s_at	TIMM17A_215171_s_at	TAGLN2_200916_at	GSN_200696_s_at	RAB31_217764_s_at	FBXL5_209004_s_at	TP53TG1_209917_s_at	PPP1R3C_204284_at
Bordet	GATA3_209604_s_at	-0.275708	-0.461352	-0.356604	-0.397883	-0.149861	-0.407515	-0.128836	0.213495	0.480494	0.545495	0.526408
	FOXA1_204667_at	-0.410018	-0.468502	-0.401441	-0.38313	-0.294316	-0.563381	-0.124522	0.205219	0.495595	0.61104	0.42733
	CA12_203963_at	-0.298043	-0.473684	-0.492156	-0.492899	-0.224761	-0.239865	0.0150852	0.547618	0.317337	0.718504	0.602886
	VIM_201426_s_at	0.0657869	-0.0464715	0.0217675	-0.146951	-0.171044	0.105973	0.695285	0.43286	0.210345	-0.0483241	0.0750815
	CCNB1_214710_s_at	0.188534	0.492875	0.62258	0.552988	0.546489	0.476923	-0.560531	-0.459964	-0.450993	-0.448899	-0.350117
	MCM5_216237_s_at	0.515601	0.522153	0.538202	0.534702	0.524129	0.490246	-0.290248	-0.43761	-0.523022	-0.638506	-0.520885
	MCM7_208795_s_at	0.574063	0.521136	0.519753	0.560436	0.42241	0.380841	-0.396301	-0.396671	-0.514035	-0.479997	-0.37565
	MKI67_212022_s_at	0.374047	0.540377	0.649893	0.586464	0.345183	0.423822	-0.328286	-0.496998	-0.525156	-0.606858	-0.455298
	PCNA_201202_at	0.238155	0.332849	0.646548	0.360429	0.417648	0.193792	-0.482491	-0.44635	-0.279144	-0.377593	-0.168942
	TOP2A_201292_at	0.10355	0.171704	0.28705	0.211643	0.296755	0.0957495	-0.42434	-0.321288	-0.267499	-0.178568	-0.0491063
		CDKN2A_207039_at	CCNE1_213523_at	CCDC99_221685_s_at	NUP155_206550_s_at	TIMM17A_215171_s_at	TAGLN2_200916_at	GSN_200696_s_at	RAB31_217764_s_at	FBXL5_209004_s_at	TP53TG1_209917_s_at	PPP1R3C_204284_at
Published	FOXA1_204667_at	-0.319185	-0.326695	-0.245963	-0.275179	-0.0874913	-0.143629	0.0121363	0.181025	0.151623	0.239882	0.273956
	GATA3_209602_s_at	-0.258915	-0.341336	-0.0948348	-0.192244	0.226472	0.143075	-0.0362032	0.306621	0.538806	0.302113	0.243136
	CA12_203963_at	-0.266179	-0.319506	-0.177788	-0.232975	0.0470829	0.0160096	-0.00233536	0.36077	0.306765	0.24173	0.260121
	VIM_201426_s_at	0.0711028	-0.063752	0.13347	0.0495213	0.147041	0.393099	0.555984	0.266013	0.298835	-0.0849053	-0.0446411
	CCNB1_214710_s_at	0.370102	0.320802	0.676319	0.573458	0.623379	0.463219	-0.220354	0.0216443	0.274099	0.023132	-0.132287
	MCM5_216237_s_at	0.430066	0.28275	0.392407	0.3626	0.211551	0.356238	0.0116594	-0.0753572	-0.0234218	-0.152419	-0.179679
	MCM7_208795_s_at	0.384884	0.337139	0.517926	0.485666	0.446304	0.475693	-0.0731997	-0.0465597	0.136445	-0.0489766	-0.201788
	MKI67_212022_s_at	0.249639	0.30761	0.231108	0.442953	0.206484	0.115022	-0.220307	-0.199112	-0.118552	-0.162564	-0.17489
	PCNA_201202_at	0.281449	0.161297	0.6059	0.441129	0.700429	0.586642	-0.100591	0.146967	0.49402	0.138623	-0.089605
	TOP2A_201291_s_at	0.141746	0.213111	0.314068	0.392893	0.352453	0.24033	-0.172754	-0.0726022	0.0601783	-0.059879	-0.0951615
