# Supplementary material for: CDK4 phosphorylation status and a linked gene expression profile predict sensitivity to palbociclib
Source: EMBO Mol Med. 2017 May 31;9(8):1052–66. doi: 10.15252/emmm.201607084 (PMC5538335; doi:10.15252/emmm.201607084)
Supplement: Supplementary file 10 — Dataset EV8 [file EMMM-9-1052-s010.xlsx]

## Sheet: Dataset EV8
	Study	Plat	e.rfs	Grade	Node	ER	PR	HER2	ESR1	PGR	ERBB2	TNH	TNM	Gene76.risk	gene70.risk	GGI.risk	OnDx.risk	rorS.risk	Sub_iC10	Sub_AIMS	Sub_pam50	Sub_ssp2006	Sub_ssp2003	Sub_scmgene	Sub_scmod1	Sub_scmod2	Predicted Profile
GSM107072	GSE1456	GPL96	1	2	NA	1	NA	NA	1	0	0	NA	0	1	0	0	High	2	4	LumA	LumB	LumA	LumB	E+H-LP	E+H-LP	E+H-LP	L
GSM107073	GSE1456	GPL96	0	3	NA	1	NA	NA	1	1	0	NA	0	1	1	1	High	3	1	LumB	LumB	LumB	LumB	E+H-HP	E+H-HP	E+H-HP	H
GSM107074	GSE1456	GPL96	0	1	NA	1	NA	NA	1	1	0	NA	0	1	0	0	Low	2	7	LumA	LumB	LumA	LumA	E+H-LP	E+H-LP	E+H-LP	L
GSM107075	GSE1456	GPL96	0	2	NA	1	NA	NA	1	0	1	NA	0	0	0	0	Int	1	4	Normal	LumA	LumA	LumA	E+H-LP	H+	E+H-LP	L
GSM107076	GSE1456	GPL96	0	NA	NA	1	NA	NA	1	1	0	NA	0	1	0	0	Int	2	3	LumA	LumB	LumA	LumA	E+H-LP	E+H-LP	E+H-LP	L
GSM107077	GSE1456	GPL96	0	3	NA	1	NA	NA	1	1	0	NA	0	1	1	1	High	3	2	Her2	LumB	Her2	LumB	E+H-HP	E+H-HP	E+H-HP	H
GSM107078	GSE1456	GPL96	0	2	NA	1	NA	NA	1	0	0	NA	0	1	0	0	Int	2	3	LumA	LumB	LumA	LumA	E+H-LP	E+H-LP	E+H-LP	L
GSM107079	GSE1456	GPL96	0	1	NA	1	NA	NA	1	0	0	NA	0	0	0	0	High	1	3	Normal	LumA	LumA	LumA	E+H-LP	E+H-LP	E+H-LP	L
GSM107080	GSE1456	GPL96	0	3	NA	0	NA	NA	0	0	0	NA	1	1	1	1	High	3	3	Basal	Basal	Basal	Basal	E-H-	E-H-	E-H-	A
GSM107081	GSE1456	GPL96	0	3	NA	1	NA	NA	0	0	0	NA	1	1	0	0	High	1	4	Normal	Normal	Her2	Her2	H+	H+	E-H-	L
GSM107082	GSE1456	GPL96	1	NA	NA	0	NA	NA	0	0	0	NA	1	1	1	1	High	3	4	Basal	Basal	Basal	Basal	E-H-	E-H-	E-H-	H
GSM107083	GSE1456	GPL96	0	2	NA	1	NA	NA	1	1	0	NA	0	1	0	0	Low	1	7	LumA	LumA	LumA	LumA	E+H-LP	E+H-LP	E+H-LP	L
GSM107084	GSE1456	GPL96	1	3	NA	1	NA	NA	1	0	0	NA	0	1	1	1	High	3	1	Her2	LumB	Her2	LumB	E+H-HP	E+H-HP	E+H-HP	L
GSM107085	GSE1456	GPL96	1	3	NA	1	NA	NA	1	1	0	NA	0	1	0	1	High	3	7	LumB	LumB	LumB	LumA	E+H-LP	E+H-HP	E+H-HP	L
GSM107086	GSE1456	GPL96	1	2	NA	1	NA	NA	1	1	0	NA	0	1	0	0	Low	1	3	Normal	LumA	LumA	LumA	E+H-LP	E+H-LP	E+H-LP	L
GSM107087	GSE1456	GPL96	0	2	NA	1	NA	NA	1	1	0	NA	0	1	1	0	High	2	3	LumB	LumB	LumB	LumA	E+H-HP	E+H-HP	E+H-LP	L
GSM107088	GSE1456	GPL96	1	2	NA	1	NA	NA	1	1	0	NA	0	1	0	0	Low	2	9	LumB	LumB	LumA	LumA	E+H-LP	E+H-HP	E+H-HP	L
GSM107089	GSE1456	GPL96	1	3	NA	1	NA	NA	1	1	0	NA	0	1	1	0	Int	2	3	LumA	LumB	Her2	Her2	E-H-	E+H-HP	E-H-	L
GSM107090	GSE1456	GPL96	0	3	NA	1	NA	NA	1	1	0	NA	0	1	1	1	High	2	4	Basal	Basal	Basal	Basal	E-H-	E-H-	E-H-	A
GSM107091	GSE1456	GPL96	0	2	NA	1	NA	NA	1	1	0	NA	0	0	0	0	Int	1	3	LumA	LumA	LumA	LumA	E+H-LP	E+H-LP	E+H-LP	L
GSM107092	GSE1456	GPL96	1	2	NA	1	NA	NA	1	1	0	NA	0	1	0	0	Low	2	3	LumA	LumB	LumA	LumA	E+H-LP	E+H-LP	E+H-LP	L
GSM107093	GSE1456	GPL96	1	3	NA	1	NA	NA	1	1	0	NA	0	1	1	1	High	2	1	Her2	LumB	LumB	LumB	E+H-HP	E+H-HP	E+H-HP	H
GSM107094	GSE1456	GPL96	1	3	NA	1	NA	NA	1	0	1	NA	0	1	0	1	High	3	5	Her2	LumB	LumB	LumB	H+	H+	H+	L
GSM107095	GSE1456	GPL96	0	2	NA	1	NA	NA	1	1	0	NA	0	1	0	0	Low	2	3	LumA	LumB	LumA	LumA	E+H-LP	E+H-LP	E+H-LP	L
GSM107096	GSE1456	GPL96	0	1	NA	1	NA	NA	1	1	0	NA	0	0	0	0	Low	1	3	LumA	LumA	LumA	LumA	E+H-LP	E+H-LP	E+H-LP	L
GSM107097	GSE1456	GPL96	1	2	NA	1	NA	NA	1	1	0	NA	0	0	1	0	High	2	3	LumA	LumB	LumA	LumA	E+H-LP	E+H-HP	E+H-LP	L
GSM107098	GSE1456	GPL96	0	1	NA	1	NA	NA	1	1	0	NA	0	0	0	0	Int	1	3	Normal	LumA	LumA	LumA	E+H-LP	E+H-LP	E+H-LP	L
GSM107099	GSE1456	GPL96	1	2	NA	1	NA	NA	1	0	0	NA	0	1	1	1	Int	3	3	LumB	LumB	LumA	LumA	E+H-LP	E+H-HP	E+H-HP	L
GSM107100	GSE1456	GPL96	0	3	NA	0	NA	NA	0	1	1	NA	0	1	1	0	High	1	4	Normal	Normal	Normal	Normal	H+	H+	E-H-	L
GSM107101	GSE1456	GPL96	0	2	NA	0	NA	NA	0	0	0	NA	1	1	1	0	High	3	4	Basal	Her2	Her2	Her2	E-H-	E-H-	E-H-	L
GSM107102	GSE1456	GPL96	0	3	NA	0	NA	NA	0	0	1	NA	0	1	1	1	High	3	4	Basal	Her2	Her2	Her2	H+	E-H-	E-H-	A
GSM107103	GSE1456	GPL96	0	2	NA	1	NA	NA	1	0	0	NA	0	1	0	0	Int	1	3	LumA	LumA	LumA	LumA	E+H-LP	E+H-LP	E+H-LP	A
GSM107104	GSE1456	GPL96	0	1	NA	1	NA	NA	1	1	0	NA	0	1	0	0	Low	1	3	Normal	LumA	LumA	LumA	E+H-LP	E+H-LP	E+H-LP	L
GSM107105	GSE1456	GPL96	1	1	NA	1	NA	NA	1	0	0	NA	0	1	0	0	Int	1	3	LumA	LumA	LumA	LumA	E+H-LP	E+H-LP	E+H-LP	L
GSM107106	GSE1456	GPL96	0	1	NA	1	NA	NA	1	1	0	NA	0	1	0	0	Int	2	3	LumA	LumA	LumA	LumA	E+H-LP	E+H-LP	E+H-LP	L
GSM107107	GSE1456	GPL96	0	1	NA	1	NA	NA	1	1	1	NA	0	1	1	1	High	3	5	Her2	LumB	LumB	LumB	H+	H+	H+	H
GSM107108	GSE1456	GPL96	0	3	NA	1	NA	NA	1	1	0	NA	0	0	0	0	Int	1	3	LumA	LumA	LumA	LumA	E+H-LP	E+H-LP	E+H-LP	L
GSM107109	GSE1456	GPL96	0	3	NA	0	NA	NA	0	0	1	NA	0	1	1	1	High	3	4	Her2	Her2	Her2	Her2	H+	H+	E-H-	A
GSM107110	GSE1456	GPL96	0	NA	NA	1	NA	NA	1	1	0	NA	0	1	1	1	Low	3	7	LumB	LumB	LumA	LumA	E+H-LP	E+H-HP	E+H-HP	L
GSM107111	GSE1456	GPL96	0	1	NA	1	NA	NA	1	1	0	NA	0	0	0	0	High	1	4	Normal	LumA	LumA	Her2	E+H-LP	E+H-LP	E+H-LP	L
GSM107112	GSE1456	GPL96	0	2	NA	1	NA	NA	1	1	0	NA	0	1	0	0	Low	1	3	LumA	LumA	LumA	LumA	E+H-LP	E+H-LP	E+H-LP	L
GSM107113	GSE1456	GPL96	0	3	NA	1	NA	NA	1	0	0	NA	0	1	1	1	High	3	9	Her2	LumB	LumB	LumA	E+H-HP	E+H-HP	E+H-HP	L
GSM107114	GSE1456	GPL96	0	2	NA	1	NA	NA	1	1	0	NA	0	1	0	0	Low	1	3	Normal	LumA	LumA	LumA	E+H-LP	E+H-LP	E+H-LP	L
GSM107115	GSE1456	GPL96	0	3	NA	0	NA	NA	0	1	0	NA	0	1	1	1	High	3	4	Basal	Basal	Basal	Basal	E-H-	E-H-	E-H-	L
GSM107117	GSE1456	GPL96	0	2	NA	1	NA	NA	1	0	0	NA	0	0	0	0	Int	1	3	Normal	LumA	LumA	LumA	E+H-LP	E+H-LP	E+H-LP	L
GSM107118	GSE1456	GPL96	0	2	NA	1	NA	NA	1	0	0	NA	0	0	0	0	Int	1	3	Normal	LumA	LumA	LumA	E+H-LP	E+H-LP	E+H-LP	L
GSM107119	GSE1456	GPL96	0	2	NA	1	NA	NA	1	1	0	NA	0	1	0	0	Low	2	3	LumA	LumA	LumA	LumA	E+H-LP	E+H-LP	E+H-LP	L
GSM107120	GSE1456	GPL96	0	2	NA	1	NA	NA	1	0	0	NA	0	1	0	0	Int	2	3	LumA	LumB	LumA	LumA	E+H-LP	E+H-LP	E+H-LP	H
GSM107121	GSE1456	GPL96	0	3	NA	1	NA	NA	1	1	0	NA	0	1	0	0	High	3	4	Her2	LumB	LumA	LumB	E+H-LP	E+H-LP	E+H-LP	L
GSM107122	GSE1456	GPL96	0	2	NA	1	NA	NA	1	1	0	NA	0	0	0	0	Int	1	4	Normal	Normal	Normal	Normal	E+H-LP	E-H-	E-H-	L
GSM107123	GSE1456	GPL96	0	NA	NA	0	NA	NA	1	0	1	NA	0	1	1	1	High	3	5	Her2	LumB	LumB	LumB	E+H-HP	H+	E+H-HP	L
GSM107124	GSE1456	GPL96	0	2	NA	1	NA	NA	1	1	0	NA	0	0	0	0	Int	1	4	Normal	LumA	Normal	Normal	E+H-LP	E+H-LP	E-H-	L
GSM107125	GSE1456	GPL96	1	2	NA	1	NA	NA	0	0	1	NA	0	1	0	0	High	3	3	Her2	Her2	LumA	Her2	H+	H+	H+	H
GSM107126	GSE1456	GPL96	0	1	NA	1	NA	NA	1	1	0	NA	0	0	0	0	Low	1	3	Normal	LumA	LumA	LumA	E+H-LP	E+H-LP	E+H-LP	L
GSM107127	GSE1456	GPL96	0	1	NA	1	NA	NA	1	1	0	NA	0	1	0	0	Low	1	3	LumA	LumA	LumA	LumA	E+H-LP	E+H-LP	E+H-LP	L
GSM107128	GSE1456	GPL96	0	2	NA	1	NA	NA	1	0	0	NA	0	0	0	0	Int	1	3	LumA	LumA	LumA	LumA	E+H-LP	E+H-LP	E+H-LP	L
GSM107129	GSE1456	GPL96	1	3	NA	1	NA	NA	0	0	0	NA	1	1	1	1	High	3	4	Basal	Basal	Basal	Basal	E-H-	E-H-	E-H-	A
GSM107130	GSE1456	GPL96	0	NA	NA	1	NA	NA	1	1	0	NA	0	0	0	0	Low	1	3	Normal	LumA	LumA	LumA	E+H-LP	E+H-LP	E+H-LP	L
GSM107131	GSE1456	GPL96	0	3	NA	0	NA	NA	0	0	0	NA	1	1	1	1	High	3	4	Basal	Basal	Basal	Basal	E-H-	E-H-	E-H-	L
GSM107132	GSE1456	GPL96	0	1	NA	1	NA	NA	1	1	0	NA	0	1	0	0	Low	1	7	Normal	LumA	LumA	LumA	E+H-LP	E+H-LP	E+H-LP	L
GSM107133	GSE1456	GPL96	0	2	NA	1	NA	NA	1	1	0	NA	0	1	0	0	Low	2	3	LumA	LumB	LumA	LumA	E+H-LP	E+H-LP	E+H-LP	L
GSM107134	GSE1456	GPL96	1	3	NA	1	NA	NA	1	0	1	NA	0	1	1	1	High	2	5	Her2	LumB	LumA	LumB	H+	H+	H+	H
GSM107135	GSE1456	GPL96	0	3	NA	0	NA	NA	0	1	0	NA	0	1	0	0	High	1	4	Normal	Normal	Normal	Normal	E-H-	E+H-LP	E-H-	L
GSM107136	GSE1456	GPL96	0	2	NA	0	NA	NA	1	1	0	NA	0	0	0	0	Int	1	4	Normal	LumA	LumA	Normal	E+H-LP	E+H-LP	E+H-LP	L
GSM107137	GSE1456	GPL96	0	2	NA	1	NA	NA	1	1	0	NA	0	0	0	0	Low	1	3	Normal	LumA	LumA	LumA	E+H-LP	E+H-LP	E+H-LP	L
GSM107138	GSE1456	GPL96	1	3	NA	1	NA	NA	1	1	1	NA	0	1	1	0	High	2	8	LumA	LumA	LumB	LumA	E+H-HP	E+H-HP	E+H-HP	L
GSM107139	GSE1456	GPL96	0	1	NA	1	NA	NA	1	1	0	NA	0	0	0	0	Low	1	4	Normal	LumA	LumA	Normal	E+H-LP	E+H-LP	E+H-LP	L
GSM107140	GSE1456	GPL96	0	NA	NA	0	NA	NA	0	1	0	NA	0	1	0	0	High	2	4	Normal	Her2	Her2	Her2	E-H-	E-H-	E-H-	A
GSM107141	GSE1456	GPL96	0	3	NA	0	NA	NA	0	0	0	NA	1	1	1	1	High	3	4	Basal	Basal	Basal	Basal	E-H-	E-H-	E-H-	H
GSM107142	GSE1456	GPL96	0	3	NA	1	NA	NA	1	1	1	NA	0	0	1	0	High	1	4	Normal	LumA	LumA	LumB	E+H-LP	E+H-LP	E+H-LP	L
GSM107143	GSE1456	GPL96	1	2	NA	1	NA	NA	1	1	0	NA	0	0	0	0	Int	1	3	Normal	LumA	LumA	LumA	E+H-LP	E+H-LP	E+H-LP	L
GSM107144	GSE1456	GPL96	0	NA	NA	1	NA	NA	1	1	1	NA	0	1	0	0	High	1	4	Normal	Normal	Normal	Normal	H+	H+	H+	L
GSM107145	GSE1456	GPL96	0	2	NA	1	NA	NA	1	1	0	NA	0	1	0	0	Low	1	4	Normal	LumA	LumA	Normal	E+H-LP	E+H-LP	E+H-LP	L
GSM107146	GSE1456	GPL96	0	NA	NA	1	NA	NA	1	0	0	NA	0	1	1	0	High	2	3	Her2	LumA	LumA	Her2	E+H-LP	E+H-LP	E+H-LP	L
GSM107147	GSE1456	GPL96	0	1	NA	1	NA	NA	1	1	0	NA	0	1	0	0	Int	1	7	Normal	LumA	LumA	LumA	E+H-LP	E+H-LP	E+H-LP	L
GSM107148	GSE1456	GPL96	0	2	NA	1	NA	NA	1	0	0	NA	0	1	0	0	Int	2	3	LumA	LumA	LumA	LumA	E+H-LP	E+H-LP	E+H-LP	L
GSM107149	GSE1456	GPL96	0	2	NA	1	NA	NA	1	1	0	NA	0	1	0	0	Low	2	8	LumB	LumB	LumA	LumA	E+H-LP	E+H-HP	E+H-HP	L
GSM107150	GSE1456	GPL96	0	2	NA	1	NA	NA	1	1	0	NA	0	0	0	0	Low	1	3	LumA	LumA	LumA	LumA	E+H-LP	E+H-LP	E+H-LP	L
GSM107151	GSE1456	GPL96	0	3	NA	1	NA	NA	1	1	0	NA	0	1	0	1	High	3	6	Her2	LumB	LumB	LumB	E+H-HP	E+H-HP	E+H-HP	L
GSM107152	GSE1456	GPL96	1	3	NA	1	NA	NA	1	1	0	NA	0	1	1	1	High	2	2	LumB	LumB	LumB	LumB	E+H-HP	E+H-HP	E+H-HP	H
GSM107153	GSE1456	GPL96	0	1	NA	1	NA	NA	1	1	0	NA	0	1	0	0	Int	1	7	Normal	LumA	LumA	LumA	E+H-LP	E+H-LP	E+H-LP	L
GSM107154	GSE1456	GPL96	0	NA	NA	1	NA	NA	1	1	0	NA	0	1	0	0	Low	2	7	LumA	LumB	LumA	LumA	E+H-LP	E+H-HP	E+H-LP	L
GSM107155	GSE1456	GPL96	1	2	NA	1	NA	NA	1	1	0	NA	0	1	0	0	Int	1	3	Normal	LumA	LumA	LumA	E+H-LP	E+H-LP	E+H-LP	L
GSM107156	GSE1456	GPL96	0	2	NA	1	NA	NA	1	0	0	NA	0	0	0	0	High	1	4	Normal	LumA	LumA	LumA	E+H-LP	E+H-LP	E+H-LP	L
GSM107157	GSE1456	GPL96	0	3	NA	1	NA	NA	1	1	0	NA	0	1	0	0	Int	2	7	LumA	LumB	LumA	LumA	E+H-LP	E+H-HP	E+H-LP	L
GSM107158	GSE1456	GPL96	0	1	NA	1	NA	NA	1	1	0	NA	0	0	0	0	Low	3	3	LumA	LumB	LumA	LumA	E+H-LP	E+H-HP	E+H-LP	L
GSM107159	GSE1456	GPL96	0	2	NA	1	NA	NA	1	1	0	NA	0	1	0	0	High	1	4	Normal	LumA	Normal	Normal	E+H-LP	E+H-LP	E+H-LP	A
GSM107160	GSE1456	GPL96	1	1	NA	1	NA	NA	1	0	0	NA	0	1	1	0	High	3	4	Her2	LumB	LumA	LumB	E+H-LP	E+H-HP	E+H-LP	L
GSM107161	GSE1456	GPL96	0	3	NA	0	NA	NA	1	1	0	NA	0	1	0	0	Low	1	7	Normal	LumA	LumA	LumA	E+H-LP	E+H-LP	E+H-LP	L
GSM107162	GSE1456	GPL96	0	2	NA	1	NA	NA	1	1	0	NA	0	1	0	0	Int	2	4	LumA	LumB	LumA	LumA	E+H-LP	E+H-LP	E+H-LP	L
GSM107163	GSE1456	GPL96	0	3	NA	1	NA	NA	1	1	0	NA	0	1	1	1	High	3	1	Her2	LumB	Her2	LumB	E+H-HP	E+H-HP	E+H-HP	L
GSM107164	GSE1456	GPL96	0	NA	NA	1	NA	NA	1	0	0	NA	0	0	0	0	Int	2	3	Normal	LumA	LumA	LumA	E+H-LP	E+H-LP	E+H-LP	L
GSM107165	GSE1456	GPL96	0	2	NA	1	NA	NA	1	1	0	NA	0	0	0	0	Low	1	4	Normal	LumA	LumA	LumA	E+H-LP	E+H-LP	E+H-LP	L
GSM107166	GSE1456	GPL96	1	2	NA	0	NA	NA	0	0	0	NA	1	1	1	1	High	3	4	Basal	Basal	Basal	Basal	E-H-	E-H-	E-H-	H
GSM107167	GSE1456	GPL96	1	2	NA	1	NA	NA	1	1	0	NA	0	0	0	0	Int	1	3	Normal	LumA	LumA	Normal	E+H-LP	E+H-LP	E+H-LP	L
GSM107168	GSE1456	GPL96	1	3	NA	0	NA	NA	1	1	0	NA	0	0	0	0	Low	3	2	LumB	LumB	LumA	LumA	E+H-LP	E+H-HP	E+H-HP	L
GSM107169	GSE1456	GPL96	0	2	NA	1	NA	NA	1	1	0	NA	0	0	0	0	Low	1	3	Normal	LumA	LumA	LumA	E+H-LP	E+H-LP	E+H-LP	L
GSM107170	GSE1456	GPL96	1	2	NA	1	NA	NA	1	0	0	NA	0	0	1	0	High	2	3	Normal	LumB	LumA	Normal	E+H-LP	E+H-LP	E-H-	L
GSM107171	GSE1456	GPL96	0	2	NA	1	NA	NA	1	1	0	NA	0	1	0	0	Low	1	7	Normal	LumA	LumA	LumA	E+H-LP	E+H-LP	E+H-LP	L
GSM107172	GSE1456	GPL96	0	2	NA	1	NA	NA	1	1	0	NA	0	0	1	0	Int	1	4	Normal	LumA	LumA	Normal	E+H-LP	E+H-LP	E+H-LP	L
GSM107173	GSE1456	GPL96	0	1	NA	1	NA	NA	1	1	0	NA	0	0	0	0	Int	2	3	LumA	LumA	LumA	LumA	E+H-LP	E+H-LP	E+H-LP	L
GSM107174	GSE1456	GPL96	0	2	NA	1	NA	NA	1	1	0	NA	0	0	0	0	Int	1	7	Normal	LumA	LumA	LumA	E+H-LP	E+H-LP	E+H-LP	L
GSM107175	GSE1456	GPL96	0	3	NA	1	NA	NA	1	1	0	NA	0	0	1	0	Int	1	4	Normal	Normal	Normal	Normal	E+H-LP	E-H-	E-H-	L
GSM107176	GSE1456	GPL96	0	1	NA	1	NA	NA	1	1	0	NA	0	0	0	0	Low	1	3	Normal	LumA	LumA	Normal	E+H-LP	E+H-LP	E+H-LP	L
GSM107177	GSE1456	GPL96	0	1	NA	1	NA	NA	1	1	0	NA	0	1	0	0	Low	1	3	Normal	LumA	LumA	LumA	E+H-LP	E+H-LP	E+H-LP	L
GSM107178	GSE1456	GPL96	1	2	NA	1	NA	NA	1	0	1	NA	0	1	1	1	High	3	5	LumB	LumB	LumA	LumB	E+H-LP	H+	E+H-HP	L
GSM107179	GSE1456	GPL96	0	2	NA	1	NA	NA	1	0	0	NA	0	1	0	0	Int	3	4	LumA	LumB	LumB	LumA	E+H-LP	E+H-HP	E+H-LP	L
GSM107180	GSE1456	GPL96	0	1	NA	1	NA	NA	1	1	1	NA	0	0	0	0	Low	2	8	LumA	LumA	LumA	LumA	E+H-LP	E+H-HP	E+H-LP	L
GSM107181	GSE1456	GPL96	1	3	NA	1	NA	NA	1	0	1	NA	0	1	0	0	High	2	5	Her2	LumB	Her2	LumB	H+	H+	H+	L
GSM107182	GSE1456	GPL96	0	NA	NA	1	NA	NA	1	1	0	NA	0	0	0	0	Int	1	3	Normal	LumA	LumA	LumA	E+H-LP	E+H-LP	E+H-LP	L
GSM107183	GSE1456	GPL96	0	3	NA	0	NA	NA	0	0	0	NA	1	1	1	1	High	3	4	Her2	Her2	Her2	LumB	E-H-	E+H-HP	E-H-	L
GSM107184	GSE1456	GPL96	0	1	NA	1	NA	NA	1	0	0	NA	0	0	0	0	Int	1	3	Normal	LumA	LumA	LumA	E+H-LP	E+H-LP	E+H-LP	L
GSM107185	GSE1456	GPL96	0	2	NA	0	NA	NA	1	0	0	NA	0	0	0	0	Int	1	3	Normal	LumA	LumA	LumA	E+H-LP	E+H-LP	E+H-LP	L
GSM107186	GSE1456	GPL96	0	2	NA	1	NA	NA	0	0	0	NA	1	1	0	0	High	2	4	Normal	Normal	Normal	Her2	E-H-	E-H-	E-H-	L
GSM107187	GSE1456	GPL96	0	1	NA	1	NA	NA	1	1	0	NA	0	0	1	0	Int	1	4	Normal	LumA	Normal	Normal	E+H-LP	E+H-LP	E+H-LP	L
GSM107188	GSE1456	GPL96	0	2	NA	1	NA	NA	1	0	0	NA	0	1	0	0	Int	1	4	Normal	LumA	LumA	Normal	E+H-LP	E+H-LP	E+H-LP	L
GSM107189	GSE1456	GPL96	0	2	NA	1	NA	NA	1	1	1	NA	0	0	0	0	Int	1	4	Normal	LumA	LumA	Normal	H+	E+H-LP	E+H-LP	L
GSM107190	GSE1456	GPL96	0	1	NA	1	NA	NA	1	1	0	NA	0	0	0	0	Int	1	3	Normal	LumA	LumA	LumA	E+H-LP	E+H-LP	E+H-LP	L
GSM107191	GSE1456	GPL96	0	3	NA	1	NA	NA	0	0	0	NA	1	1	1	1	High	3	10	Basal	Basal	Basal	Basal	E-H-	E-H-	E-H-	A
GSM107192	GSE1456	GPL96	0	3	NA	1	NA	NA	1	1	1	NA	0	1	1	1	High	3	1	LumB	LumB	LumB	LumA	E+H-HP	H+	E+H-HP	H
GSM107193	GSE1456	GPL96	0	3	NA	1	NA	NA	0	0	1	NA	0	1	1	1	High	3	5	Her2	Her2	Her2	LumB	H+	H+	H+	A
GSM107194	GSE1456	GPL96	0	3	NA	1	NA	NA	1	0	0	NA	0	1	0	1	High	3	5	Her2	LumB	Her2	LumB	E+H-HP	H+	E+H-HP	H
GSM107195	GSE1456	GPL96	1	3	NA	0	NA	NA	0	0	0	NA	1	1	1	1	High	3	10	Basal	Her2	Her2	Basal	E-H-	H+	E-H-	A
GSM107196	GSE1456	GPL96	1	3	NA	0	NA	NA	0	0	0	NA	1	1	1	1	High	3	10	Basal	Basal	Basal	Basal	E-H-	E-H-	E-H-	A
GSM107197	GSE1456	GPL96	0	3	NA	1	NA	NA	1	0	1	NA	0	1	1	1	High	3	4	Her2	Her2	Her2	LumB	H+	H+	E+H-HP	L
GSM107198	GSE1456	GPL96	0	2	NA	1	NA	NA	0	0	0	NA	1	1	1	1	High	3	10	Basal	Basal	Basal	Basal	E-H-	E-H-	E-H-	H
GSM107199	GSE1456	GPL96	1	3	NA	1	NA	NA	1	1	0	NA	0	1	1	1	High	3	3	LumB	LumB	LumA	LumA	E+H-HP	E+H-HP	E+H-HP	H
GSM107200	GSE1456	GPL96	0	3	NA	1	NA	NA	1	1	0	NA	0	1	1	0	Low	2	8	LumA	LumB	LumA	LumA	E+H-LP	E+H-LP	E+H-LP	L
GSM107201	GSE1456	GPL96	0	3	NA	1	NA	NA	1	0	0	NA	0	1	1	1	Int	3	8	LumB	LumB	LumB	LumA	E+H-HP	E+H-HP	E+H-HP	L
GSM107202	GSE1456	GPL96	0	1	NA	1	NA	NA	1	1	0	NA	0	1	0	0	Int	2	7	LumA	LumB	LumA	LumA	E+H-LP	E+H-LP	E+H-LP	L
GSM107203	GSE1456	GPL96	0	3	NA	1	NA	NA	1	1	0	NA	0	1	1	1	High	2	4	Her2	LumB	Her2	LumB	E+H-LP	E+H-HP	E+H-HP	L
GSM107204	GSE1456	GPL96	1	3	NA	0	NA	NA	0	1	0	NA	0	1	1	1	High	3	10	Basal	Basal	Basal	Basal	E-H-	E-H-	E-H-	H
GSM107205	GSE1456	GPL96	1	2	NA	1	NA	NA	0	0	1	NA	0	1	1	0	High	3	5	Her2	Her2	Her2	Her2	H+	H+	H+	A
GSM107206	GSE1456	GPL96	1	NA	NA	0	NA	NA	0	1	0	NA	0	1	1	1	High	3	4	Her2	Her2	Her2	LumB	E-H-	H+	E-H-	L
GSM107207	GSE1456	GPL96	0	2	NA	1	NA	NA	1	0	0	NA	0	0	0	0	High	1	4	Normal	LumA	LumA	LumA	E+H-LP	E+H-LP	E+H-LP	L
GSM107208	GSE1456	GPL96	0	3	NA	1	NA	NA	1	0	1	NA	0	1	1	0	High	3	6	Her2	LumB	Her2	Her2	H+	H+	H+	L
GSM107209	GSE1456	GPL96	0	1	NA	1	NA	NA	1	1	0	NA	0	1	0	0	Int	1	3	Normal	LumA	LumA	Her2	E+H-LP	E+H-LP	E+H-LP	L
GSM107210	GSE1456	GPL96	1	3	NA	1	NA	NA	1	1	0	NA	0	1	1	1	High	2	7	LumB	LumB	LumA	LumB	E+H-LP	E+H-HP	E+H-HP	L
GSM107211	GSE1456	GPL96	0	3	NA	1	NA	NA	1	0	1	NA	0	1	1	0	High	2	3	LumA	LumB	LumA	LumA	H+	H+	H+	L
GSM107212	GSE1456	GPL96	0	2	NA	1	NA	NA	1	1	0	NA	0	1	0	0	Int	1	4	Normal	LumA	LumA	LumA	E+H-LP	E+H-LP	E+H-LP	L
GSM107213	GSE1456	GPL96	0	2	NA	1	NA	NA	1	0	0	NA	0	1	1	0	Int	1	3	LumA	LumA	LumA	LumA	E+H-LP	E+H-LP	E+H-LP	L
GSM107214	GSE1456	GPL96	0	1	NA	1	NA	NA	1	0	0	NA	0	0	0	0	Int	1	3	Normal	LumA	LumA	LumA	E+H-LP	E+H-LP	E+H-LP	L
GSM107215	GSE1456	GPL96	1	3	NA	0	NA	NA	0	0	0	NA	1	1	1	1	High	2	4	Basal	Basal	Basal	Basal	E-H-	E-H-	E-H-	H
GSM107216	GSE1456	GPL96	0	3	NA	1	NA	NA	1	1	1	NA	0	0	0	0	High	1	3	Normal	LumA	LumA	LumA	H+	H+	E+H-LP	L
GSM107217	GSE1456	GPL96	0	3	NA	0	NA	NA	0	0	0	NA	1	1	1	1	High	3	10	Basal	Basal	Basal	Basal	E-H-	E-H-	E-H-	A
GSM107218	GSE1456	GPL96	0	3	NA	0	NA	NA	0	0	0	NA	1	1	1	1	High	3	4	Basal	Basal	Basal	Basal	E-H-	E-H-	E-H-	H
GSM107219	GSE1456	GPL96	1	3	NA	0	NA	NA	0	0	0	NA	1	1	1	0	High	3	4	Her2	Her2	Her2	Her2	E-H-	E+H-LP	E-H-	L
GSM107220	GSE1456	GPL96	0	3	NA	1	NA	NA	1	0	0	NA	0	1	1	1	High	2	9	LumB	LumB	LumA	LumB	E+H-HP	E+H-HP	E+H-HP	L
GSM107221	GSE1456	GPL96	0	2	NA	0	NA	NA	1	1	0	NA	0	0	0	0	High	1	3	Normal	LumA	LumA	Normal	E+H-LP	E+H-LP	E+H-LP	L
GSM107222	GSE1456	GPL96	0	2	NA	1	NA	NA	1	1	0	NA	0	1	0	0	Low	3	3	LumA	LumB	LumA	LumA	E+H-LP	E+H-HP	E+H-LP	L
GSM107223	GSE1456	GPL96	0	3	NA	1	NA	NA	1	0	0	NA	0	1	0	0	Low	1	4	Normal	Normal	Normal	Normal	E+H-LP	H+	E-H-	L
GSM107224	GSE1456	GPL96	0	3	NA	1	NA	NA	1	1	0	NA	0	1	1	1	Low	3	6	Her2	LumB	Her2	LumB	E+H-LP	E+H-HP	E+H-HP	L
GSM107225	GSE1456	GPL96	0	3	NA	1	NA	NA	1	0	0	NA	0	1	0	0	Int	2	4	Normal	LumB	LumA	LumA	E+H-LP	E+H-LP	E+H-LP	L
GSM107226	GSE1456	GPL96	1	3	NA	1	NA	NA	1	0	0	NA	0	1	1	1	High	3	4	LumB	LumB	LumB	LumB	E+H-LP	E+H-HP	E+H-HP	H
GSM107227	GSE1456	GPL96	1	3	NA	0	NA	NA	1	1	0	NA	0	1	0	0	Low	2	3	LumA	LumB	LumA	LumA	E+H-LP	E+H-LP	E+H-LP	L
GSM107228	GSE1456	GPL96	1	3	NA	1	NA	NA	1	0	1	NA	0	1	1	1	High	3	5	Her2	LumB	Her2	Her2	H+	H+	H+	L
GSM107229	GSE1456	GPL96	1	3	NA	0	NA	NA	0	0	0	NA	1	1	1	1	High	3	10	Basal	Basal	Basal	Basal	E-H-	E-H-	E-H-	H
GSM107230	GSE1456	GPL96	0	1	NA	1	NA	NA	1	1	0	NA	0	1	0	0	Low	1	3	LumA	LumA	LumA	LumA	E+H-LP	E+H-LP	E+H-LP	L
GSM107231	GSE1456	GPL96	0	2	NA	1	NA	NA	1	1	1	NA	0	1	1	1	High	3	1	Her2	LumB	LumB	LumA	E+H-HP	E+H-HP	E+H-HP	L
GSM110625	GSE4922	GPL96	0	1	0	1	0	0	1	0	0	0	0	0	0	0	Int	1	3	Normal	LumA	LumA	Normal	E+H-LP	E+H-LP	E+H-LP	L
GSM110626	GSE4922	GPL96	0	3	0	0	0	0	0	0	0	1	1	1	1	1	High	3	10	Basal	Basal	Basal	Basal	E-H-	E-H-	E-H-	A
GSM110627	GSE4922	GPL96	0	3	0	1	1	1	0	0	1	0	0	1	1	1	High	3	5	Her2	Her2	Her2	LumB	H+	H+	H+	L
GSM110628	GSE4922	GPL96	0	3	NA	0	0	0	0	0	0	1	1	1	1	1	High	3	4	Basal	Basal	Basal	Basal	E-H-	E-H-	E-H-	A
GSM110629	GSE4922	GPL96	0	3	NA	1	1	0	1	1	0	0	0	1	1	1	High	3	3	LumB	LumB	LumA	LumA	E+H-HP	E+H-HP	E+H-HP	L
GSM110630	GSE4922	GPL96	0	1	0	1	1	0	1	1	0	0	0	0	0	0	Int	1	8	Normal	LumA	LumA	LumA	E+H-LP	E+H-LP	E+H-LP	L
GSM110631	GSE4922	GPL96	1	1	0	1	1	0	1	1	0	0	0	1	0	0	Int	1	4	Normal	LumA	LumA	Normal	E+H-LP	E+H-LP	E+H-LP	L
GSM110632	GSE4922	GPL96	0	1	0	1	1	0	1	1	0	0	0	1	0	0	Low	2	7	LumA	LumB	LumA	LumA	E+H-LP	E+H-LP	E+H-LP	L
GSM110633	GSE4922	GPL96	0	2	0	1	1	0	0	0	0	0	1	1	1	1	High	3	10	Basal	Basal	Basal	Basal	E-H-	E-H-	E-H-	A
GSM110634	GSE4922	GPL96	1	3	0	1	1	0	1	1	0	0	0	1	1	1	High	2	3	Her2	LumB	LumA	LumB	E+H-HP	E+H-HP	E+H-HP	H
GSM110635	GSE4922	GPL96	1	2	1	1	1	0	1	1	0	0	0	1	0	0	Low	2	7	LumA	LumB	LumA	LumA	E+H-LP	E+H-LP	E+H-LP	L
GSM110636	GSE4922	GPL96	1	3	0	1	1	1	1	1	1	0	0	1	0	1	High	2	5	Her2	LumB	LumB	LumA	H+	H+	H+	L
GSM110637	GSE4922	GPL96	0	1	1	1	1	0	1	1	0	0	0	1	1	0	Int	2	7	LumA	LumB	LumA	LumA	E+H-LP	E+H-HP	E+H-LP	L
GSM110638	GSE4922	GPL96	0	2	0	0	NA	0	1	1	0	NA	0	1	0	0	Int	1	3	LumA	LumA	LumA	LumA	E+H-LP	E+H-LP	E+H-LP	L
GSM110639	GSE4922	GPL96	0	2	0	1	1	1	1	0	1	0	0	1	1	1	High	3	5	Her2	Her2	Her2	LumA	H+	H+	H+	H
GSM110640	GSE4922	GPL96	0	2	0	1	1	0	1	1	0	0	0	0	0	0	Low	1	4	Normal	LumA	LumA	LumA	E+H-LP	E+H-LP	E+H-LP	L
GSM110641	GSE4922	GPL96	1	2	0	1	1	0	1	1	0	0	0	0	0	0	High	2	3	Normal	LumA	LumA	LumA	E+H-LP	E+H-LP	E+H-LP	L
GSM110642	GSE4922	GPL96	1	3	0	1	1	1	1	1	1	0	0	1	1	1	High	3	5	Her2	Her2	Her2	LumB	H+	H+	E+H-HP	L
GSM110643	GSE4922	GPL96	0	1	NA	0	0	0	1	1	0	1	0	0	0	0	Low	1	3	LumA	LumA	LumA	LumA	E+H-LP	E+H-LP	E+H-LP	L
GSM110644	GSE4922	GPL96	1	2	1	1	1	0	1	1	0	0	0	0	0	0	Low	2	3	LumA	LumA	LumA	LumA	E+H-LP	E+H-LP	E+H-LP	L
GSM110645	GSE4922	GPL96	1	3	1	1	1	0	1	1	0	0	0	1	1	1	High	3	7	LumB	LumB	LumB	LumB	E+H-HP	E+H-HP	E+H-HP	L
GSM110646	GSE4922	GPL96	1	2	0	1	1	0	1	1	0	0	0	1	1	1	Int	2	6	LumB	LumB	LumB	LumA	E+H-HP	E+H-HP	E+H-HP	L
GSM110647	GSE4922	GPL96	1	1	0	1	1	0	1	1	0	0	0	0	0	0	Low	1	7	Normal	LumA	LumA	LumA	E+H-LP	E+H-LP	E+H-LP	L
GSM110648	GSE4922	GPL96	1	2	0	1	1	1	1	1	1	0	0	1	0	0	High	1	1	Normal	LumA	LumA	Her2	H+	H+	E+H-LP	L
GSM110649	GSE4922	GPL96	1	2	0	0	0	1	0	0	1	0	0	1	0	0	High	2	4	Normal	Her2	LumA	Her2	H+	H+	H+	L
GSM110650	GSE4922	GPL96	0	1	1	1	1	0	1	0	0	0	0	0	0	0	Low	1	7	LumA	LumA	LumA	LumA	E+H-LP	E+H-LP	E+H-LP	L
GSM110651	GSE4922	GPL96	1	3	0	1	0	0	1	0	0	0	0	1	0	1	Int	3	8	LumB	LumB	LumA	LumA	E+H-HP	E+H-HP	E+H-HP	H
GSM110652	GSE4922	GPL96	0	2	0	1	1	0	1	1	0	0	0	0	0	0	Low	1	4	Normal	LumA	LumA	Normal	E+H-LP	E+H-LP	E+H-LP	L
GSM110653	GSE4922	GPL96	0	2	0	1	1	0	1	1	0	0	0	0	0	0	Low	2	4	Normal	LumA	LumA	LumA	E+H-LP	E+H-LP	E+H-LP	L
GSM110654	GSE4922	GPL96	1	3	0	0	0	1	0	0	1	0	0	1	1	1	High	3	5	Her2	Her2	Her2	Her2	H+	H+	H+	L
GSM110655	GSE4922	GPL96	0	3	NA	0	0	1	0	0	1	0	0	1	1	1	High	2	4	Her2	Her2	Her2	Her2	H+	H+	E+H-LP	L
GSM110656	GSE4922	GPL96	0	2	0	1	1	0	1	0	0	0	0	0	0	0	High	2	4	Normal	LumA	LumA	Her2	E+H-LP	E+H-LP	E+H-LP	L
GSM110657	GSE4922	GPL96	0	2	0	1	1	0	1	0	0	0	0	1	1	1	Int	3	9	Her2	LumB	Her2	LumB	E+H-LP	E+H-HP	E+H-HP	L
GSM110658	GSE4922	GPL96	0	3	1	0	0	0	0	0	0	1	1	1	1	1	High	3	10	Basal	Basal	Basal	Basal	E-H-	E-H-	E-H-	A
GSM110659	GSE4922	GPL96	1	3	1	0	0	1	0	0	1	0	0	1	1	1	High	3	3	Basal	Her2	Her2	Her2	H+	H+	H+	A
GSM110660	GSE4922	GPL96	0	2	1	1	1	0	1	1	0	0	0	1	0	0	Low	1	3	LumA	LumA	LumA	LumA	E+H-LP	E+H-LP	E+H-LP	L
GSM110661	GSE4922	GPL96	0	2	1	1	1	0	1	1	0	0	0	1	0	0	Int	2	4	LumA	LumA	LumA	LumA	E+H-HP	E+H-LP	E+H-LP	L
GSM110662	GSE4922	GPL96	0	2	0	1	1	0	1	1	0	0	0	0	0	0	Low	2	3	LumA	LumB	LumA	LumA	E+H-LP	E+H-LP	E+H-LP	L
GSM110663	GSE4922	GPL96	0	2	0	1	1	0	1	0	0	0	0	1	0	0	Low	2	4	LumA	LumA	LumA	LumA	E+H-LP	E+H-LP	E+H-LP	L
GSM110664	GSE4922	GPL96	0	3	0	0	NA	0	0	1	0	NA	0	1	1	1	High	3	4	Basal	Basal	Basal	Basal	E-H-	E-H-	E-H-	A
GSM110665	GSE4922	GPL96	1	2	1	1	1	0	1	1	0	0	0	1	1	1	High	3	1	LumB	LumB	LumB	LumB	E+H-HP	H+	E+H-HP	H
GSM110666	GSE4922	GPL96	0	1	0	0	0	0	1	1	0	1	0	0	0	0	Int	1	3	Normal	LumA	LumA	Normal	E+H-LP	E+H-LP	E+H-LP	L
GSM110667	GSE4922	GPL96	1	1	0	1	1	0	1	1	0	0	0	0	0	0	Low	1	4	Normal	LumA	LumA	Normal	E+H-LP	E+H-LP	E+H-LP	L
GSM110668	GSE4922	GPL96	1	2	0	1	1	0	1	1	0	0	0	0	0	0	Int	1	3	Normal	LumA	Normal	Normal	E+H-LP	E+H-LP	E+H-LP	L
GSM110669	GSE4922	GPL96	1	2	1	1	1	0	1	1	0	0	0	1	1	0	Low	3	3	LumB	LumB	LumA	LumA	E+H-LP	E+H-HP	E+H-HP	L
GSM110670	GSE4922	GPL96	0	2	0	1	1	0	1	1	0	0	0	0	0	0	Low	1	3	Normal	LumA	LumA	LumA	E+H-LP	E+H-LP	E+H-LP	L
GSM110671	GSE4922	GPL96	0	1	0	1	1	0	1	1	0	0	0	0	0	0	Low	2	3	LumA	LumA	LumA	LumA	E+H-LP	E+H-LP	E+H-LP	L
GSM110672	GSE4922	GPL96	0	2	0	1	1	0	1	1	0	0	0	0	0	0	Low	1	3	Normal	LumA	LumA	LumA	E+H-LP	E+H-LP	E+H-LP	L
GSM110673	GSE4922	GPL96	1	3	1	1	1	0	1	1	0	0	0	1	1	0	Low	2	7	LumA	LumB	LumA	LumA	E+H-LP	E+H-HP	E+H-LP	L
GSM110674	GSE4922	GPL96	0	1	0	1	1	0	1	1	0	0	0	0	0	0	Low	1	4	LumA	LumA	LumA	LumA	E+H-LP	E+H-LP	E+H-LP	L
GSM110675	GSE4922	GPL96	0	2	0	0	0	0	0	0	0	1	1	1	1	1	High	3	9	Her2	LumB	Her2	Her2	E-H-	E+H-HP	E-H-	L
GSM110676	GSE4922	GPL96	1	2	1	1	1	0	1	1	0	0	0	0	1	0	Int	2	4	LumA	LumB	LumA	LumA	E+H-LP	E+H-LP	E+H-LP	L
GSM110677	GSE4922	GPL96	0	2	1	1	1	0	1	1	0	0	0	1	0	0	Low	2	7	LumB	LumB	LumA	LumA	E+H-LP	E+H-HP	E+H-LP	L
GSM110678	GSE4922	GPL96	0	2	0	1	1	0	1	1	0	0	0	0	0	0	Low	1	3	LumA	LumA	LumA	LumA	E+H-LP	E+H-LP	E+H-LP	L
GSM110679	GSE4922	GPL96	0	2	0	1	1	0	1	1	0	0	0	1	0	0	Int	1	3	Normal	LumA	LumA	LumA	E+H-LP	E+H-LP	E+H-LP	L
GSM110680	GSE4922	GPL96	1	2	0	1	1	0	1	1	0	0	0	0	0	0	Low	1	3	Normal	LumA	LumA	LumA	E+H-LP	E+H-LP	E+H-LP	L
GSM110681	GSE4922	GPL96	1	2	1	1	1	0	1	1	0	0	0	0	0	0	Low	1	3	LumA	LumA	LumA	LumA	E+H-LP	E+H-HP	E+H-LP	H
GSM110682	GSE4922	GPL96	1	2	0	1	1	0	1	1	0	0	0	1	1	1	High	3	1	Her2	LumB	LumB	LumB	E+H-HP	H+	E+H-HP	L
GSM110683	GSE4922	GPL96	1	3	0	1	1	0	1	1	1	0	0	1	1	1	Int	2	4	Basal	LumB	Her2	Her2	H+	E+H-HP	E+H-LP	L
GSM110684	GSE4922	GPL96	0	1	1	1	1	0	1	1	0	0	0	0	0	0	Low	1	7	Normal	LumA	LumA	LumA	E+H-LP	E+H-LP	E+H-LP	L
GSM110685	GSE4922	GPL96	1	1	0	1	1	0	1	1	0	0	0	1	0	0	Int	1	3	Normal	LumA	LumA	LumA	E+H-LP	E+H-LP	E+H-LP	L
GSM110687	GSE4922	GPL96	0	2	0	1	1	0	1	0	0	0	0	0	0	0	Low	1	7	Normal	LumA	LumA	Normal	E+H-LP	E+H-LP	E+H-LP	L
GSM110688	GSE4922	GPL96	1	1	0	1	1	0	1	1	0	0	0	0	0	0	Int	1	3	Normal	LumA	LumA	Normal	E+H-LP	E+H-LP	E+H-LP	L
GSM110689	GSE4922	GPL96	0	2	0	1	1	0	1	1	0	0	0	0	0	0	Int	1	3	Normal	LumA	LumA	Normal	E+H-LP	E+H-LP	E+H-LP	L
GSM110690	GSE4922	GPL96	1	2	0	1	1	1	1	0	1	0	0	0	0	0	High	2	3	Normal	Her2	LumA	Her2	H+	H+	H+	L
GSM110691	GSE4922	GPL96	0	2	NA	1	1	1	1	1	1	0	0	0	0	0	High	1	2	Normal	LumA	LumA	Normal	H+	E+H-LP	E+H-LP	L
GSM110692	GSE4922	GPL96	0	1	0	1	1	0	1	1	0	0	0	0	0	0	Int	1	4	Normal	LumA	Normal	Normal	E+H-LP	E+H-LP	E-H-	L
GSM110693	GSE4922	GPL96	1	1	1	1	1	0	1	1	0	0	0	1	0	0	Int	1	4	Normal	Normal	Normal	Normal	E+H-LP	E-H-	E-H-	H
GSM110694	GSE4922	GPL96	0	3	1	0	NA	0	0	0	0	NA	1	1	1	1	High	3	10	Basal	Basal	Basal	Basal	E-H-	E-H-	E-H-	A
GSM110695	GSE4922	GPL96	1	2	1	1	1	0	1	1	1	0	0	1	1	0	High	2	8	LumA	LumA	LumA	LumA	E+H-LP	E+H-LP	E+H-LP	L
GSM110696	GSE4922	GPL96	0	1	0	1	1	0	1	1	0	0	0	0	0	0	Int	1	3	Normal	LumA	LumA	Normal	E+H-LP	E+H-LP	E+H-LP	L
GSM110697	GSE4922	GPL96	0	1	0	1	1	0	1	1	0	0	0	1	0	0	Low	1	3	Normal	LumA	LumA	Normal	E+H-LP	E+H-LP	E+H-LP	L
GSM110698	GSE4922	GPL96	1	2	1	1	1	0	1	1	0	0	0	1	1	0	Low	2	3	LumA	LumB	LumA	LumA	E+H-LP	E+H-HP	E+H-HP	L
GSM110700	GSE4922	GPL96	0	2	0	0	0	1	0	0	1	0	0	1	0	0	High	2	4	Basal	Her2	Her2	Her2	H+	H+	H+	H
GSM110701	GSE4922	GPL96	0	2	NA	0	0	0	0	0	0	1	1	1	1	1	High	3	3	Her2	Her2	LumA	LumB	E-H-	H+	E+H-HP	H
GSM110702	GSE4922	GPL96	0	2	0	1	1	0	1	1	0	0	0	1	0	0	Low	2	3	LumA	LumB	LumA	LumA	E+H-HP	E+H-LP	E+H-LP	L
GSM110703	GSE4922	GPL96	1	2	0	1	1	1	1	0	1	0	0	1	1	1	High	3	1	LumB	LumB	LumB	LumA	H+	H+	E+H-HP	H
GSM110704	GSE4922	GPL96	0	1	0	1	1	0	1	1	0	0	0	0	0	0	Low	1	4	Normal	LumA	Normal	Normal	E+H-LP	E+H-LP	E+H-LP	L
GSM110705	GSE4922	GPL96	0	2	NA	0	0	0	0	0	1	1	0	1	1	0	High	3	4	Basal	Her2	Her2	Her2	H+	H+	E-H-	L
GSM110706	GSE4922	GPL96	0	3	1	1	0	0	0	0	0	0	1	1	1	1	High	3	4	Her2	Her2	Her2	Her2	E-H-	H+	E-H-	H
GSM110707	GSE4922	GPL96	0	1	0	1	1	0	1	1	0	0	0	0	0	0	Int	2	3	LumA	LumB	LumA	LumA	E+H-LP	E+H-LP	E+H-LP	L
GSM110708	GSE4922	GPL96	0	1	0	1	1	0	1	0	1	0	0	1	1	0	Int	1	7	Normal	LumA	LumA	LumA	E+H-LP	E+H-LP	E+H-LP	L
GSM110709	GSE4922	GPL96	0	2	0	1	1	0	1	1	0	0	0	1	0	1	Int	3	7	LumB	LumB	LumB	LumA	E+H-LP	E+H-HP	E+H-HP	L
GSM110710	GSE4922	GPL96	0	2	0	1	1	0	1	1	0	0	0	0	0	0	Low	1	3	LumA	LumA	LumA	LumA	E+H-LP	E+H-LP	E+H-LP	L
GSM110711	GSE4922	GPL96	0	2	0	1	1	0	1	1	0	0	0	1	0	0	Int	2	3	Normal	LumA	LumA	Her2	E+H-LP	E+H-LP	E+H-LP	L
GSM110712	GSE4922	GPL96	1	1	1	1	1	0	0	1	0	0	0	1	0	0	High	3	4	Normal	Her2	Normal	Her2	E-H-	E+H-LP	E-H-	L
GSM110713	GSE4922	GPL96	1	3	1	1	1	0	1	1	0	0	0	0	0	0	Low	1	3	LumA	LumA	LumA	LumA	E+H-LP	E+H-LP	E+H-LP	L
GSM110714	GSE4922	GPL96	0	2	1	1	1	0	1	0	0	0	0	1	0	0	High	1	1	LumA	LumA	LumA	LumA	E+H-LP	E+H-HP	E+H-LP	H
GSM110715	GSE4922	GPL96	0	2	0	1	1	0	1	1	0	0	0	0	0	0	Int	1	4	Normal	LumA	Normal	Normal	E+H-LP	E+H-LP	E+H-LP	L
GSM110716	GSE4922	GPL96	0	2	1	1	1	0	1	0	0	0	0	0	0	0	Int	1	4	Normal	LumA	Normal	Normal	E+H-LP	E+H-LP	E+H-LP	L
GSM110717	GSE4922	GPL96	0	1	0	1	1	0	1	1	0	0	0	0	0	0	Low	1	3	Normal	LumA	LumA	LumA	E+H-LP	E+H-LP	E+H-LP	L
GSM110718	GSE4922	GPL96	1	1	0	1	1	0	1	1	0	0	0	1	0	0	Low	1	3	Normal	LumA	LumA	Normal	E+H-LP	E+H-LP	E+H-LP	L
GSM110719	GSE4922	GPL96	0	2	0	1	1	0	1	1	0	0	0	1	0	0	Low	2	9	LumA	LumB	LumA	LumA	E+H-LP	E+H-LP	E+H-LP	L
GSM110720	GSE4922	GPL96	0	1	1	1	1	0	1	1	0	0	0	1	0	0	Low	1	8	LumA	LumA	LumA	LumA	E+H-LP	E+H-LP	E+H-LP	L
GSM110721	GSE4922	GPL96	0	2	NA	1	1	0	1	1	0	0	0	1	1	1	High	3	8	Her2	LumB	LumB	LumA	E+H-HP	E+H-HP	E+H-HP	H
GSM110722	GSE4922	GPL96	0	1	0	1	1	0	1	1	0	0	0	0	0	0	Low	1	8	LumA	LumA	LumA	LumA	E+H-LP	E+H-LP	E+H-LP	L
GSM110723	GSE4922	GPL96	1	2	0	1	1	0	1	1	1	0	0	1	0	0	Low	1	8	LumA	LumA	LumA	LumA	E+H-LP	E+H-LP	E+H-LP	L
GSM110724	GSE4922	GPL96	0	2	NA	1	1	0	1	1	0	0	0	1	0	0	Low	2	3	LumB	LumB	LumA	LumA	E+H-LP	E+H-LP	E+H-LP	L
GSM110725	GSE4922	GPL96	1	2	0	1	0	0	1	1	0	0	0	0	0	0	Low	1	3	Normal	LumA	LumA	LumA	E+H-LP	E+H-LP	E+H-LP	L
GSM110726	GSE4922	GPL96	0	2	0	1	1	0	1	1	0	0	0	1	1	0	Low	2	3	Normal	LumA	LumA	LumA	E+H-HP	E+H-LP	E+H-LP	L
GSM110727	GSE4922	GPL96	0	2	1	1	1	0	1	1	0	0	0	1	0	0	High	1	4	Normal	LumA	LumA	Her2	E+H-LP	E+H-LP	E+H-LP	L
GSM110728	GSE4922	GPL96	0	2	0	1	1	0	1	1	0	0	0	0	0	0	Low	1	3	LumA	LumA	LumA	LumA	E+H-LP	E+H-LP	E+H-LP	L
GSM110729	GSE4922	GPL96	0	2	0	1	1	0	1	1	0	0	0	1	0	0	Low	2	3	LumA	LumB	LumA	LumA	E+H-LP	E+H-LP	E+H-LP	L
GSM110730	GSE4922	GPL96	0	1	0	1	1	0	1	1	0	0	0	0	0	0	Int	1	3	Normal	LumA	LumA	Normal	E+H-LP	E+H-LP	E+H-LP	L
GSM110731	GSE4922	GPL96	0	1	0	1	1	0	1	1	0	0	0	1	0	0	Int	1	3	Normal	LumA	LumA	Normal	E+H-LP	E+H-LP	E+H-LP	L
GSM110732	GSE4922	GPL96	1	2	0	1	1	0	1	1	0	0	0	0	0	0	Int	2	7	LumA	LumB	LumA	LumA	E+H-LP	E+H-HP	E+H-LP	L
GSM110733	GSE4922	GPL96	1	3	1	1	1	0	1	1	0	0	0	1	0	0	Low	2	7	LumA	LumA	LumA	LumA	E+H-LP	E+H-HP	E+H-LP	L
GSM110734	GSE4922	GPL96	0	2	1	1	1	0	1	1	1	0	0	1	0	0	Int	1	3	Normal	LumA	LumA	Normal	E+H-LP	E+H-LP	E+H-LP	L
GSM110735	GSE4922	GPL96	0	1	0	0	0	0	0	0	0	1	1	1	0	0	High	1	4	Normal	Normal	Normal	Normal	E-H-	E+H-LP	E-H-	L
GSM110736	GSE4922	GPL96	0	2	1	1	1	0	1	1	0	0	0	1	1	1	High	3	9	LumB	LumB	LumB	LumA	E+H-HP	E+H-HP	E+H-HP	L
GSM110737	GSE4922	GPL96	0	3	1	1	1	0	0	0	0	0	1	1	1	1	High	3	10	Basal	Basal	Basal	Basal	E-H-	E-H-	E-H-	A
GSM110738	GSE4922	GPL96	0	1	0	1	0	0	1	0	0	0	0	0	0	0	Low	1	3	Normal	LumA	LumA	LumA	E+H-LP	E+H-LP	E+H-LP	L
GSM110739	GSE4922	GPL96	0	1	0	1	1	0	1	1	0	0	0	0	0	0	Low	1	3	LumA	LumA	LumA	LumA	E+H-LP	E+H-LP	E+H-LP	L
GSM110740	GSE4922	GPL96	0	2	0	1	1	0	1	1	0	0	0	1	0	0	Low	2	7	LumA	LumA	LumA	LumA	E+H-LP	E+H-HP	E+H-LP	L
GSM110741	GSE4922	GPL96	1	2	1	1	1	0	0	0	0	0	1	1	1	1	High	3	8	Her2	LumB	LumA	Her2	H+	E+H-HP	E+H-HP	L
GSM110742	GSE4922	GPL96	1	1	0	1	1	0	1	0	0	0	0	0	0	0	Low	1	3	Normal	LumA	LumA	LumA	E+H-LP	E+H-LP	E+H-LP	L
GSM110743	GSE4922	GPL96	1	3	1	1	1	1	1	1	1	0	0	1	1	1	High	3	5	Her2	Her2	Her2	LumB	H+	H+	H+	L
GSM110744	GSE4922	GPL96	0	1	0	1	1	0	1	1	0	0	0	0	0	0	Low	1	3	Normal	LumA	LumA	Normal	E+H-LP	E+H-LP	E+H-LP	L
GSM110745	GSE4922	GPL96	0	3	1	1	0	0	1	1	0	0	0	1	1	1	High	2	3	Her2	LumB	Normal	Normal	E+H-LP	E+H-HP	E+H-LP	A
GSM110746	GSE4922	GPL96	0	1	0	1	0	0	1	1	0	0	0	1	1	0	Int	2	2	LumA	LumB	LumA	LumA	E+H-LP	E+H-HP	E+H-LP	L
GSM110747	GSE4922	GPL96	0	1	0	1	1	0	1	1	0	0	0	0	0	0	Low	1	3	Normal	LumA	LumA	LumA	E+H-LP	E+H-LP	E+H-LP	L
GSM110748	GSE4922	GPL96	0	2	1	1	1	1	1	1	1	0	0	1	1	1	High	3	1	Basal	LumB	Her2	LumB	H+	E+H-HP	E+H-HP	H
GSM110749	GSE4922	GPL96	0	3	0	0	0	1	0	0	1	0	0	1	1	0	High	2	4	Basal	Her2	Normal	Her2	H+	H+	H+	L
GSM110750	GSE4922	GPL96	1	2	0	1	1	0	1	0	0	0	0	1	1	1	High	3	7	LumB	LumB	LumB	LumB	E+H-HP	E+H-HP	E+H-HP	L
GSM110751	GSE4922	GPL96	1	2	1	1	1	0	1	1	0	0	0	1	0	0	High	2	2	Her2	LumB	LumA	LumA	E+H-LP	E+H-HP	E+H-LP	L
GSM110752	GSE4922	GPL96	1	3	0	1	0	0	1	1	1	0	0	1	1	1	High	3	6	LumB	LumB	LumB	LumB	E+H-HP	E+H-HP	E+H-HP	H
GSM110753	GSE4922	GPL96	1	2	0	1	1	0	1	1	0	0	0	1	1	0	Low	1	8	LumA	LumA	LumA	LumA	E+H-LP	E+H-HP	E+H-LP	L
GSM110754	GSE4922	GPL96	0	1	0	1	1	0	1	0	0	0	0	0	0	0	High	1	4	Normal	LumA	LumA	LumA	E+H-LP	E+H-LP	E+H-LP	L
GSM110755	GSE4922	GPL96	1	2	1	1	1	0	1	1	0	0	0	1	1	1	High	2	8	LumA	LumB	LumB	LumA	E+H-HP	E+H-HP	E+H-HP	L
GSM110756	GSE4922	GPL96	1	2	1	1	1	0	1	1	0	0	0	1	1	0	Int	2	3	Normal	LumB	LumA	LumA	E+H-LP	E+H-HP	E+H-LP	L
GSM110757	GSE4922	GPL96	0	1	0	1	0	0	1	0	0	0	0	1	0	0	Int	1	7	Normal	LumA	LumA	LumA	E+H-LP	E+H-LP	E+H-LP	L
GSM110758	GSE4922	GPL96	0	2	0	1	1	0	1	1	0	0	0	1	0	0	Low	2	7	LumA	LumB	LumA	LumA	E+H-LP	E+H-HP	E+H-LP	L
GSM110759	GSE4922	GPL96	0	1	0	1	1	0	1	1	0	0	0	0	0	0	Low	1	3	Normal	LumA	LumA	LumA	E+H-LP	E+H-LP	E+H-LP	L
GSM110760	GSE4922	GPL96	0	3	NA	0	0	0	0	0	0	1	1	1	1	1	High	3	4	Her2	Her2	Her2	LumB	E-H-	H+	E-H-	A
GSM110761	GSE4922	GPL96	0	2	0	1	1	0	1	1	0	0	0	0	0	0	Low	1	3	Normal	LumA	LumA	Normal	E+H-LP	E+H-LP	E+H-LP	L
GSM110762	GSE4922	GPL96	1	3	0	0	0	0	1	0	0	1	0	1	1	1	High	2	4	Basal	Basal	Basal	Basal	E+H-HP	E-H-	E-H-	H
GSM110763	GSE4922	GPL96	0	2	0	1	1	0	1	1	0	0	0	0	0	0	Low	1	4	Normal	LumA	LumA	LumA	E+H-LP	E+H-LP	E+H-LP	L
GSM110764	GSE4922	GPL96	1	3	0	1	0	0	0	0	0	0	1	1	1	1	High	2	4	Basal	Basal	Basal	Basal	E-H-	E-H-	E-H-	A
GSM110765	GSE4922	GPL96	1	1	0	1	1	0	1	1	0	0	0	0	0	0	Low	1	3	Normal	LumA	LumA	Normal	E+H-LP	E+H-LP	E+H-LP	L
GSM110766	GSE4922	GPL96	0	2	0	1	1	0	1	1	0	0	0	0	0	0	Low	1	3	Normal	LumA	LumA	LumA	E+H-LP	E+H-LP	E+H-LP	L
GSM110767	GSE4922	GPL96	0	2	0	1	1	0	1	1	0	0	0	1	0	0	Low	1	8	LumA	LumA	LumA	LumA	E+H-LP	E+H-LP	E+H-LP	L
GSM110768	GSE4922	GPL96	1	2	1	0	0	1	0	0	1	0	0	1	1	1	High	3	5	Basal	Her2	Her2	Her2	H+	H+	H+	L
GSM110769	GSE4922	GPL96	0	2	1	1	1	0	1	1	0	0	0	0	0	0	Int	1	3	Normal	LumA	LumA	Normal	E+H-LP	E+H-LP	E+H-LP	L
GSM110770	GSE4922	GPL96	1	2	0	1	1	0	1	1	0	0	0	0	0	0	Int	1	3	Normal	LumA	Normal	Normal	E+H-LP	E+H-LP	E+H-LP	L
GSM110771	GSE4922	GPL96	0	1	0	1	1	0	1	1	0	0	0	0	0	0	Int	1	3	Normal	LumA	LumA	Normal	E+H-LP	E+H-LP	E+H-LP	L
GSM110772	GSE4922	GPL96	0	2	0	1	1	0	1	1	0	0	0	1	0	0	High	2	3	Normal	LumB	LumA	Her2	E+H-LP	E+H-LP	E-H-	L
GSM110773	GSE4922	GPL96	0	1	0	1	1	0	1	1	0	0	0	1	0	0	Low	1	4	Normal	LumA	LumA	LumA	E+H-LP	E+H-LP	E+H-LP	L
GSM110774	GSE4922	GPL96	0	1	0	1	1	0	1	0	0	0	0	0	0	0	Low	1	4	LumA	LumA	LumA	LumA	E+H-LP	E+H-LP	E+H-LP	L
GSM110775	GSE4922	GPL96	1	1	0	1	1	0	1	1	0	0	0	1	0	0	Low	1	3	Normal	LumA	LumA	LumA	E+H-LP	E+H-LP	E+H-LP	L
GSM110776	GSE4922	GPL96	0	2	0	1	1	0	1	1	0	0	0	1	1	0	Low	2	8	LumA	LumB	LumA	LumA	E+H-HP	E+H-HP	E+H-HP	L
GSM110777	GSE4922	GPL96	0	1	0	1	1	0	1	0	0	0	0	0	0	0	Low	1	3	Normal	LumA	LumA	LumA	E+H-LP	E+H-LP	E+H-LP	L
GSM110778	GSE4922	GPL96	0	1	0	1	1	0	1	1	0	0	0	1	0	0	Low	2	7	LumA	LumB	LumA	LumA	E+H-LP	E+H-HP	E+H-LP	L
GSM110779	GSE4922	GPL96	0	2	0	1	1	0	0	0	0	0	1	1	1	1	High	3	10	Basal	Basal	Basal	Basal	E-H-	E-H-	E-H-	A
GSM110781	GSE4922	GPL96	1	3	1	1	0	1	0	0	1	0	0	1	1	0	High	2	4	Basal	Her2	Basal	Her2	H+	H+	E-H-	A
GSM110782	GSE4922	GPL96	0	3	1	0	0	1	0	0	1	0	0	1	1	1	High	3	5	Basal	Her2	Her2	Her2	H+	H+	H+	H
GSM110783	GSE4922	GPL96	1	3	1	0	0	1	0	0	1	0	0	1	1	1	High	3	5	Basal	Her2	Her2	Her2	H+	H+	H+	L
GSM110784	GSE4922	GPL96	0	2	0	1	1	0	1	1	0	0	0	0	1	0	Low	1	3	Normal	LumA	LumA	Normal	E+H-LP	E+H-LP	E+H-LP	L
GSM110785	GSE4922	GPL96	0	2	0	1	1	0	1	1	0	0	0	1	0	0	Low	1	3	LumA	LumA	LumA	LumA	E+H-LP	E+H-LP	E+H-LP	L
GSM110786	GSE4922	GPL96	0	2	0	1	1	0	1	1	0	0	0	1	0	0	Low	1	3	LumA	LumA	LumA	LumA	E+H-LP	E+H-LP	E+H-LP	L
GSM110787	GSE4922	GPL96	0	2	0	1	1	0	1	1	0	0	0	0	0	0	Low	1	3	Normal	LumA	LumA	Normal	E+H-LP	E+H-LP	E+H-LP	L
GSM110788	GSE4922	GPL96	0	2	0	1	1	1	0	0	1	0	0	1	1	0	High	3	4	Basal	Her2	Her2	Her2	H+	H+	E-H-	L
GSM110789	GSE4922	GPL96	0	3	0	1	1	0	0	0	0	0	1	1	1	1	High	3	4	Basal	Basal	Basal	Basal	E-H-	E-H-	E-H-	H
GSM110790	GSE4922	GPL96	0	2	1	1	1	0	1	1	0	0	0	1	0	0	Int	1	4	Normal	LumA	Normal	LumA	E+H-LP	E+H-LP	E+H-LP	L
GSM110791	GSE4922	GPL96	1	2	0	1	1	0	1	1	0	0	0	1	0	0	Low	1	3	Normal	LumA	LumA	LumA	E+H-LP	E+H-LP	E+H-LP	L
GSM110792	GSE4922	GPL96	0	1	0	1	1	0	1	1	0	0	0	1	0	0	Int	1	3	Normal	LumA	LumA	Normal	E+H-LP	E+H-LP	E+H-LP	L
GSM110793	GSE4922	GPL96	0	1	0	1	1	0	1	1	0	0	0	1	0	0	Int	1	3	LumA	LumA	LumA	LumA	E+H-LP	E+H-LP	E+H-LP	L
GSM110794	GSE4922	GPL96	0	2	0	1	1	0	1	1	0	0	0	0	0	0	Low	1	3	Normal	LumA	LumA	LumA	E+H-LP	E+H-LP	E+H-LP	L
GSM110795	GSE4922	GPL96	0	3	1	1	1	0	0	0	0	0	1	1	1	1	High	2	4	Basal	Basal	Basal	Basal	E-H-	E-H-	E-H-	A
GSM110796	GSE4922	GPL96	0	2	1	1	1	0	1	1	0	0	0	0	0	0	Int	1	3	Normal	LumA	LumA	LumA	E+H-LP	E+H-LP	E+H-LP	L
GSM110797	GSE4922	GPL96	0	1	1	1	1	0	1	1	0	0	0	0	0	0	Low	1	3	Normal	LumA	LumA	LumA	E+H-LP	E+H-LP	E+H-LP	L
GSM110798	GSE4922	GPL96	0	1	0	1	1	0	1	1	0	0	0	0	0	0	Int	1	4	Normal	LumA	LumA	LumA	E+H-LP	E+H-LP	E+H-LP	L
GSM110799	GSE4922	GPL96	0	2	0	0	NA	0	1	1	0	NA	0	0	0	0	Low	1	3	Normal	LumA	LumA	LumA	E+H-LP	E+H-LP	E+H-LP	L
GSM110800	GSE4922	GPL96	0	3	0	0	0	0	0	0	0	1	1	1	1	1	High	3	4	Basal	Her2	Basal	LumB	E-H-	E-H-	E-H-	A
GSM110801	GSE4922	GPL96	0	2	0	1	1	0	1	1	0	0	0	1	0	0	Low	1	7	LumA	LumA	LumA	LumA	E+H-LP	E+H-LP	E+H-LP	L
GSM110802	GSE4922	GPL96	0	1	0	1	1	1	0	0	1	0	0	1	1	0	High	2	5	Her2	Her2	LumA	Her2	H+	H+	H+	L
GSM110803	GSE4922	GPL96	0	2	0	1	1	0	1	1	0	0	0	0	0	0	Low	1	3	LumA	LumA	LumA	LumA	E+H-LP	E+H-LP	E+H-LP	L
GSM110804	GSE4922	GPL96	0	2	1	1	1	0	1	1	0	0	0	0	0	0	Int	1	3	Normal	LumA	LumA	LumA	E+H-LP	E+H-LP	E+H-LP	L
GSM110805	GSE4922	GPL96	1	2	0	1	1	0	1	1	0	0	0	1	1	0	Low	2	3	LumA	LumB	LumA	LumA	E+H-LP	E+H-HP	E+H-LP	L
GSM110806	GSE4922	GPL96	0	2	0	1	1	1	0	0	1	0	0	1	1	0	High	2	5	Normal	Normal	Normal	Her2	H+	H+	H+	H
GSM110807	GSE4922	GPL96	0	3	0	0	0	0	0	0	0	1	1	1	1	1	High	3	10	Basal	Basal	Basal	Basal	E-H-	E-H-	E-H-	A
GSM110808	GSE4922	GPL96	1	3	0	NA	1	0	1	1	0	NA	0	0	0	0	Int	1	3	Normal	LumA	Normal	Normal	E+H-LP	E+H-LP	E+H-LP	L
GSM110809	GSE4922	GPL96	0	2	0	1	1	0	1	0	0	0	0	1	0	0	Int	2	8	LumA	LumB	LumA	LumA	E+H-LP	E+H-HP	E+H-LP	L
GSM110810	GSE4922	GPL96	1	2	0	0	NA	0	0	1	0	NA	0	1	1	1	High	2	4	Basal	Basal	Basal	Basal	E-H-	E-H-	E-H-	H
GSM110811	GSE4922	GPL96	0	1	0	1	1	0	0	0	0	0	1	1	1	1	High	3	4	Basal	Basal	Basal	Basal	E-H-	E-H-	E-H-	A
GSM110812	GSE4922	GPL96	1	3	1	1	0	1	1	0	1	0	0	1	1	1	High	3	5	Her2	Her2	LumA	LumB	H+	H+	H+	H
GSM110813	GSE4922	GPL96	0	3	1	1	0	0	1	1	0	0	0	1	1	1	High	3	6	Her2	LumB	LumB	LumB	E+H-HP	E+H-HP	E+H-HP	H
GSM110814	GSE4922	GPL96	1	3	0	0	0	0	0	0	0	1	1	1	1	1	High	3	10	Basal	Basal	Basal	Basal	E-H-	E-H-	E-H-	A
GSM110815	GSE4922	GPL96	0	1	0	1	1	0	1	0	0	0	0	0	0	0	Int	1	4	Normal	LumA	LumA	Normal	E+H-LP	E+H-LP	E+H-LP	L
GSM110816	GSE4922	GPL96	0	1	1	1	1	0	1	1	0	0	0	0	0	0	Low	1	4	Normal	LumA	LumA	LumA	E+H-LP	E+H-LP	E+H-LP	L
GSM110817	GSE4922	GPL96	0	2	0	1	1	0	1	1	0	0	0	0	0	0	Low	1	3	LumA	LumA	LumA	LumA	E+H-LP	E+H-LP	E+H-LP	L
GSM110818	GSE4922	GPL96	1	2	0	1	1	0	1	1	0	0	0	1	0	0	Int	1	3	Normal	LumA	Normal	Normal	E+H-LP	E+H-LP	E+H-LP	L
GSM110819	GSE4922	GPL96	0	2	0	1	1	0	1	1	0	0	0	0	0	0	Int	1	4	Normal	LumA	LumA	LumA	E+H-LP	E+H-LP	E+H-LP	L
GSM110820	GSE4922	GPL96	0	3	0	1	0	1	0	0	1	0	0	1	1	1	High	3	4	Basal	Her2	Basal	Her2	H+	H+	E-H-	H
GSM110821	GSE4922	GPL96	0	1	1	1	1	0	1	1	0	0	0	1	0	0	Low	1	8	Normal	LumA	LumA	Normal	E+H-LP	E+H-LP	E+H-LP	L
GSM110822	GSE4922	GPL96	0	2	1	1	1	0	1	0	0	0	0	1	0	0	Int	1	7	LumA	LumA	LumA	LumA	E+H-LP	E+H-LP	E+H-LP	L
GSM110823	GSE4922	GPL96	0	2	1	1	1	0	1	0	0	0	0	1	1	0	High	2	6	Normal	LumA	Normal	LumA	E+H-LP	E+H-LP	E+H-LP	L
GSM110824	GSE4922	GPL96	0	1	0	0	0	0	1	1	0	1	0	1	0	0	Low	2	3	LumA	LumA	LumA	LumA	E+H-LP	E+H-LP	E+H-LP	L
GSM110825	GSE4922	GPL96	0	2	0	NA	1	0	1	1	0	NA	0	1	1	0	Int	1	7	Normal	LumA	LumA	Normal	E+H-LP	E+H-LP	E+H-LP	L
GSM110827	GSE4922	GPL96	1	1	0	1	1	0	1	1	0	0	0	0	0	0	Low	2	3	LumA	LumB	LumA	LumA	E+H-LP	E+H-LP	E+H-LP	L
GSM110829	GSE4922	GPL96	1	2	1	0	0	0	0	0	0	1	1	1	1	1	High	3	4	Her2	Her2	Her2	Her2	E-H-	H+	E-H-	A
GSM110830	GSE4922	GPL96	0	1	NA	1	1	0	1	0	0	0	0	0	0	0	Low	1	3	LumA	LumA	LumA	LumA	E+H-LP	E+H-LP	E+H-LP	L
GSM110831	GSE4922	GPL96	1	1	0	1	1	0	1	1	0	0	0	0	0	0	Int	1	3	Normal	LumA	LumA	LumA	E+H-LP	E+H-LP	E+H-LP	H
GSM110832	GSE4922	GPL96	1	2	1	1	0	0	1	0	0	0	0	1	0	0	Int	1	7	Normal	LumA	LumA	LumA	E+H-LP	E+H-LP	E+H-LP	L
GSM110833	GSE4922	GPL96	0	2	1	1	1	0	1	1	0	0	0	1	0	0	Low	2	3	LumA	LumB	LumA	LumA	E+H-LP	E+H-HP	E+H-LP	L
GSM110834	GSE4922	GPL96	0	1	0	1	1	0	1	1	0	0	0	0	0	0	Low	1	3	Normal	LumA	LumA	Normal	E+H-LP	E+H-LP	E+H-LP	L
GSM110835	GSE4922	GPL96	1	2	1	1	1	0	1	1	0	0	0	1	1	0	Int	3	6	LumB	LumB	LumA	LumA	E+H-LP	E+H-HP	E+H-HP	L
GSM110836	GSE4922	GPL96	1	3	0	0	0	0	0	0	0	1	1	1	1	1	High	3	10	Basal	Basal	Basal	Basal	E-H-	E-H-	E-H-	A
GSM110837	GSE4922	GPL96	0	3	1	1	0	0	1	0	0	0	0	1	1	1	High	3	7	LumB	LumB	LumB	LumA	E+H-HP	E+H-HP	E+H-HP	L
GSM110838	GSE4922	GPL96	1	2	1	1	1	0	1	1	0	0	0	0	0	0	Int	1	3	Normal	LumA	Normal	Normal	E+H-LP	E+H-LP	E+H-LP	L
GSM110839	GSE4922	GPL96	1	2	1	1	0	1	0	0	1	0	0	1	1	1	High	3	5	Her2	Her2	Her2	LumB	H+	H+	H+	H
GSM110840	GSE4922	GPL96	1	2	0	1	1	1	0	0	1	0	0	1	1	1	High	2	5	Her2	Her2	Her2	LumB	H+	H+	H+	H
GSM110841	GSE4922	GPL96	1	2	0	1	1	0	1	1	0	0	0	0	0	0	Low	1	4	Normal	LumA	Normal	Normal	E+H-LP	E+H-LP	E+H-LP	L
GSM110842	GSE4922	GPL96	1	1	0	1	1	0	1	1	0	0	0	0	0	0	Low	2	3	LumA	LumB	LumA	LumA	E+H-LP	E+H-LP	E+H-LP	L
GSM110843	GSE4922	GPL96	1	3	0	0	0	0	0	0	0	1	1	1	1	1	High	3	9	Basal	Basal	Basal	Basal	E-H-	E-H-	E-H-	A
GSM110844	GSE4922	GPL96	1	2	1	1	1	0	1	1	0	0	0	0	0	0	Int	1	4	Normal	LumA	Normal	Normal	E+H-LP	E+H-LP	E+H-LP	L
GSM110845	GSE4922	GPL96	0	2	0	1	0	0	1	0	0	0	0	1	1	0	High	1	3	Her2	LumA	Her2	Her2	E+H-LP	H+	E+H-LP	L
GSM110846	GSE4922	GPL96	0	1	0	1	1	0	0	1	0	0	0	1	0	0	High	1	4	Normal	LumA	Normal	Her2	E+H-LP	E+H-LP	E+H-LP	L
GSM110847	GSE4922	GPL96	1	3	1	1	1	1	1	1	1	0	0	1	1	1	High	3	5	Her2	Her2	Her2	LumB	H+	H+	H+	H
GSM110848	GSE4922	GPL96	1	3	1	0	0	1	0	0	1	0	0	1	1	1	High	3	9	Her2	Her2	Her2	LumB	H+	H+	H+	L
GSM110849	GSE4922	GPL96	0	3	1	1	1	0	1	0	0	0	0	1	1	0	High	2	3	Her2	Her2	Her2	Her2	E+H-LP	E+H-LP	E-H-	L
GSM110850	GSE4922	GPL96	1	1	1	1	1	0	1	0	0	0	0	1	1	0	Int	3	3	LumB	LumB	LumB	LumA	E+H-HP	E+H-HP	E+H-HP	L
GSM110851	GSE4922	GPL96	0	3	NA	1	0	0	0	0	0	0	1	1	1	1	High	3	4	Basal	Her2	Her2	Her2	E-H-	H+	E-H-	A
GSM110852	GSE4922	GPL96	0	1	0	1	1	0	1	1	0	0	0	0	0	0	Low	2	4	Normal	LumB	LumA	LumA	E+H-LP	E+H-LP	E+H-LP	L
GSM110853	GSE4922	GPL96	0	3	1	1	1	1	0	0	1	0	0	1	1	0	High	3	5	Her2	Her2	Her2	Her2	H+	H+	H+	L
GSM110854	GSE4922	GPL96	1	1	0	1	1	0	1	1	0	0	0	1	1	0	Int	1	6	LumA	LumA	LumA	LumA	E+H-LP	E+H-LP	E+H-LP	L
GSM110855	GSE4922	GPL96	1	2	0	1	1	0	1	0	0	0	0	1	0	0	Int	2	3	LumA	LumB	LumA	LumA	E+H-LP	E+H-LP	E+H-LP	L
GSM110856	GSE4922	GPL96	1	3	1	1	1	0	1	1	0	0	0	0	1	1	Low	2	7	LumB	LumB	LumA	LumA	E+H-LP	E+H-HP	E+H-HP	L
GSM110857	GSE4922	GPL96	1	2	1	1	0	0	1	1	1	0	0	0	0	0	Low	1	3	Normal	LumA	LumA	Normal	E+H-LP	E+H-LP	E+H-LP	L
GSM110858	GSE4922	GPL96	0	3	1	0	0	1	1	0	1	0	0	1	0	1	High	3	1	Her2	LumB	Her2	Her2	H+	H+	E+H-HP	L
GSM110859	GSE4922	GPL96	1	2	1	1	1	0	1	1	0	0	0	1	1	0	High	2	4	Her2	LumB	Her2	Her2	E+H-LP	H+	E+H-LP	L
GSM110860	GSE4922	GPL96	0	3	1	1	1	0	1	0	0	0	0	1	0	1	Int	2	3	LumA	LumB	LumA	LumA	E+H-HP	E+H-HP	E+H-HP	H
GSM110861	GSE4922	GPL96	0	1	0	1	1	0	1	1	0	0	0	1	0	0	Int	1	7	Normal	LumA	LumA	Normal	E+H-LP	E+H-LP	E+H-LP	L
GSM110862	GSE4922	GPL96	0	2	0	1	1	0	1	0	0	0	0	1	0	0	Low	2	8	LumA	LumB	LumA	LumA	E+H-LP	E+H-HP	E+H-HP	L
GSM110863	GSE4922	GPL96	0	2	1	1	1	0	1	0	0	0	0	1	1	0	High	3	6	Her2	LumB	LumB	LumB	E+H-HP	H+	E+H-HP	H
GSM110864	GSE4922	GPL96	0	2	0	0	0	0	0	0	0	1	1	1	1	1	High	2	10	Basal	Basal	Basal	Basal	E-H-	E-H-	E-H-	H
GSM110865	GSE4922	GPL96	0	2	0	1	1	0	1	0	0	0	0	1	1	0	High	1	4	Normal	LumA	LumA	LumA	E+H-LP	E+H-LP	E+H-LP	L
GSM110866	GSE4922	GPL96	1	2	0	1	1	0	1	1	0	0	0	1	0	0	Int	2	7	LumA	LumB	LumA	LumA	E+H-LP	E+H-LP	E+H-LP	L
GSM110867	GSE4922	GPL96	0	3	0	1	1	0	1	0	0	0	0	1	1	1	High	3	1	Her2	Her2	Her2	LumB	E+H-HP	E+H-HP	E-H-	A
GSM110868	GSE4922	GPL96	0	1	0	1	1	0	1	1	0	0	0	0	0	0	Low	1	3	LumA	LumA	LumA	LumA	E+H-LP	E+H-LP	E+H-LP	L
GSM110869	GSE4922	GPL96	0	3	0	1	0	1	1	0	1	0	0	1	1	1	High	3	5	Her2	LumB	Her2	LumB	H+	H+	H+	L
GSM110870	GSE4922	GPL96	0	2	0	1	1	0	1	1	0	0	0	0	0	0	Low	1	3	Normal	LumA	LumA	LumA	E+H-LP	E+H-LP	E+H-LP	L
GSM110871	GSE4922	GPL96	1	2	1	1	1	0	1	1	1	0	0	0	0	0	Low	1	3	LumA	LumA	LumA	LumA	E+H-LP	E+H-LP	E+H-LP	L
GSM110872	GSE4922	GPL96	0	1	0	1	1	0	1	1	0	0	0	0	0	0	Int	1	3	Normal	LumA	LumA	Normal	E+H-LP	H+	E+H-LP	L
GSM110873	GSE4922	GPL96	0	2	0	1	1	0	1	1	0	0	0	0	0	0	High	2	4	LumA	LumB	LumA	LumA	E+H-LP	E+H-LP	E+H-LP	L
GSM150943	GSE6532g96	GPL96	1	NA	0	1	NA	0	1	1	1	NA	0	1	1	0	Int	1	5	Normal	LumA	LumA	Normal	H+	H+	H+	L
GSM150944	GSE6532g96	GPL96	1	NA	0	1	NA	0	1	0	0	NA	0	1	0	0	Int	1	7	Normal	LumA	LumA	LumA	E+H-LP	E+H-LP	E+H-LP	L
GSM150945	GSE6532g96	GPL96	1	NA	0	1	NA	0	1	1	0	NA	0	1	1	1	High	2	2	LumB	LumB	LumA	LumB	E+H-HP	E+H-HP	E+H-HP	L
GSM150946	GSE6532g96	GPL96	1	2	0	1	NA	0	1	0	0	NA	0	1	1	1	High	3	1	LumB	LumB	LumB	LumB	E+H-HP	E+H-HP	E+H-HP	L
GSM150947	GSE6532g96	GPL96	1	2	1	1	NA	0	1	1	0	NA	0	1	0	0	High	1	1	LumA	LumA	LumA	LumA	E+H-LP	E+H-HP	E+H-LP	L
GSM150948	GSE6532g96	GPL96	0	2	1	1	NA	0	1	1	0	NA	0	1	0	0	Low	1	8	LumA	LumA	LumA	LumA	E+H-LP	E+H-HP	E+H-LP	L
GSM150949	GSE6532g96	GPL96	0	2	NA	1	NA	0	1	1	0	NA	0	1	0	0	Low	2	8	LumA	LumA	LumA	LumA	E+H-HP	E+H-HP	E+H-LP	L
GSM150950	GSE6532g96	GPL96	0	2	1	1	NA	0	1	1	0	NA	0	1	1	1	High	3	9	LumB	LumB	LumB	LumB	E+H-HP	E+H-HP	E+H-HP	L
GSM150951	GSE6532g96	GPL96	0	2	0	1	NA	0	1	1	0	NA	0	1	1	0	Int	2	7	LumA	LumB	LumA	LumA	E+H-LP	E+H-HP	E+H-LP	L
GSM150952	GSE6532g96	GPL96	0	NA	0	1	NA	0	1	0	0	NA	0	0	0	0	Low	1	8	LumA	LumA	LumA	LumA	E+H-LP	E+H-LP	E+H-LP	L
GSM150953	GSE6532g96	GPL96	0	NA	0	1	NA	0	1	1	0	NA	0	0	0	0	Low	1	8	LumA	LumA	LumA	LumA	E+H-LP	E+H-LP	E+H-LP	L
GSM150954	GSE6532g96	GPL96	0	NA	0	1	NA	0	1	1	0	NA	0	1	0	0	Int	1	3	Normal	Normal	Normal	Normal	E+H-LP	E+H-LP	E+H-LP	L
GSM150955	GSE6532g96	GPL96	1	NA	0	1	NA	0	1	1	0	NA	0	0	1	0	Int	1	8	LumA	LumA	LumA	LumA	E+H-LP	E+H-HP	E+H-LP	L
GSM150956	GSE6532g96	GPL96	1	2	1	1	NA	0	1	1	0	NA	0	1	1	1	High	3	9	Her2	LumB	Her2	LumB	E+H-HP	E+H-HP	E+H-HP	L
GSM150957	GSE6532g96	GPL96	0	NA	0	1	NA	0	1	0	0	NA	0	1	1	1	High	2	3	Her2	LumB	LumA	LumA	E+H-HP	E+H-HP	E+H-HP	H
GSM150958	GSE6532g96	GPL96	0	2	0	1	NA	0	1	1	0	NA	0	1	0	0	Low	1	8	Normal	LumA	LumA	LumA	E+H-LP	E+H-LP	E+H-LP	L
GSM150959	GSE6532g96	GPL96	0	2	1	1	NA	0	1	1	0	NA	0	1	0	0	Int	2	8	LumA	LumA	LumA	LumA	E+H-LP	E+H-HP	E+H-LP	H
GSM150960	GSE6532g96	GPL96	1	NA	0	1	NA	0	1	0	1	NA	0	1	0	1	High	3	2	LumB	LumB	LumB	LumA	E+H-HP	E+H-HP	E+H-HP	L
GSM150961	GSE6532g96	GPL96	1	2	1	1	NA	0	1	1	0	NA	0	1	1	1	High	3	1	LumB	LumB	Her2	LumB	E+H-HP	E+H-HP	E+H-HP	H
GSM150962	GSE6532g96	GPL96	0	2	0	1	NA	0	1	1	0	NA	0	1	1	1	High	3	1	LumB	LumB	LumB	LumA	E+H-HP	E+H-HP	E+H-HP	L
GSM150963	GSE6532g96	GPL96	1	2	1	1	NA	0	1	1	0	NA	0	0	0	0	Int	1	3	Normal	LumA	Normal	Normal	E+H-LP	E+H-LP	E+H-LP	L
GSM150964	GSE6532g96	GPL96	0	2	0	1	NA	0	1	1	0	NA	0	1	1	0	Int	2	8	LumB	LumB	LumA	LumA	E+H-LP	E+H-HP	E+H-HP	L
GSM150965	GSE6532g96	GPL96	0	2	0	1	NA	0	1	0	0	NA	0	0	0	0	Int	1	7	Normal	LumA	LumA	LumA	E+H-LP	E+H-LP	E+H-LP	L
GSM150966	GSE6532g96	GPL96	0	2	0	1	NA	0	1	1	0	NA	0	1	1	0	Low	2	7	LumA	LumB	LumA	LumA	E+H-HP	E+H-HP	E+H-LP	L
GSM150967	GSE6532g96	GPL96	0	NA	1	1	NA	0	1	0	0	NA	0	1	1	0	High	2	6	LumA	LumB	LumA	LumB	E+H-LP	E+H-HP	E+H-HP	L
GSM150968	GSE6532g96	GPL96	0	NA	1	1	NA	0	1	1	0	NA	0	0	0	0	Low	1	3	Normal	LumA	LumA	LumA	E+H-LP	E+H-LP	E+H-LP	L
GSM150969	GSE6532g96	GPL96	1	2	1	1	NA	0	1	1	0	NA	0	1	1	0	Int	2	8	LumB	LumB	LumA	LumB	E+H-HP	E+H-HP	E+H-HP	H
GSM150970	GSE6532g96	GPL96	0	2	0	1	NA	0	1	1	0	NA	0	1	1	1	High	2	1	LumA	LumB	LumB	LumB	E+H-HP	E+H-HP	E+H-HP	L
GSM150971	GSE6532g96	GPL96	0	2	0	1	NA	0	1	1	0	NA	0	1	1	1	High	3	1	LumB	LumB	LumB	LumA	E+H-HP	E+H-HP	E+H-HP	A
GSM150972	GSE6532g96	GPL96	0	2	1	1	NA	0	1	0	0	NA	0	1	1	1	High	2	8	Her2	LumB	LumA	LumB	E+H-HP	E+H-HP	E+H-HP	H
GSM150973	GSE6532g96	GPL96	0	2	0	1	NA	0	1	1	0	NA	0	1	0	0	Low	1	7	LumA	LumA	LumA	LumA	E+H-LP	E+H-LP	E+H-LP	L
GSM150974	GSE6532g96	GPL96	1	2	0	1	NA	0	1	0	1	NA	0	1	0	0	High	2	1	LumA	LumA	LumA	LumA	E+H-HP	E+H-HP	E+H-LP	L
GSM150975	GSE6532g96	GPL96	0	2	0	1	NA	0	1	1	0	NA	0	1	1	0	High	3	8	LumB	LumB	LumA	LumA	E+H-HP	E+H-HP	E+H-HP	H
GSM150976	GSE6532g96	GPL96	0	2	1	1	NA	0	1	1	0	NA	0	1	1	1	High	3	2	LumB	LumB	LumA	LumA	E+H-HP	E+H-HP	E+H-HP	L
GSM150977	GSE6532g96	GPL96	0	2	0	1	NA	0	1	1	0	NA	0	1	1	0	Low	2	3	LumA	LumB	LumA	LumA	E+H-LP	E+H-HP	E+H-HP	H
GSM150978	GSE6532g96	GPL96	1	2	0	1	NA	0	1	1	0	NA	0	1	0	0	Low	1	6	Normal	LumA	LumA	Normal	E+H-LP	E+H-LP	E+H-LP	L
GSM150979	GSE6532g96	GPL96	0	2	0	1	NA	0	1	0	0	NA	0	1	0	0	Int	2	3	Normal	LumA	LumA	LumA	E+H-LP	E+H-LP	E+H-LP	L
GSM150980	GSE6532g96	GPL96	0	2	0	1	NA	0	1	1	0	NA	0	0	0	0	Low	1	8	LumA	LumA	LumA	LumA	E+H-LP	E+H-LP	E+H-LP	L
GSM150981	GSE6532g96	GPL96	0	2	0	1	NA	0	1	1	0	NA	0	0	0	0	Low	2	7	LumA	LumA	LumA	LumA	E+H-LP	E+H-LP	E+H-LP	L
GSM150982	GSE6532g96	GPL96	0	2	1	1	NA	0	1	0	0	NA	0	1	0	0	High	2	1	LumB	LumB	LumA	LumB	E+H-HP	E+H-HP	E+H-HP	L
GSM150983	GSE6532g96	GPL96	0	2	1	1	NA	0	1	1	0	NA	0	1	1	0	Int	2	1	LumA	LumB	LumB	LumA	E+H-HP	E+H-HP	E+H-HP	L
GSM150984	GSE6532g96	GPL96	0	2	1	1	NA	1	1	0	1	NA	0	1	1	0	High	2	2	Her2	LumB	Her2	LumB	H+	H+	H+	L
GSM150985	GSE6532g96	GPL96	0	2	NA	1	NA	0	1	1	0	NA	0	0	1	1	High	2	8	LumA	LumB	LumA	LumA	E+H-HP	E+H-HP	E+H-HP	L
GSM150986	GSE6532g96	GPL96	0	2	0	1	NA	0	1	1	0	NA	0	1	1	0	Int	1	7	Normal	LumA	LumB	LumA	E+H-HP	E+H-HP	E+H-HP	L
GSM150987	GSE6532g96	GPL96	1	2	0	1	NA	0	1	0	0	NA	0	1	1	0	Int	1	7	LumA	LumA	LumA	LumA	E+H-LP	E+H-LP	E+H-LP	L
GSM150988	GSE6532g96	GPL96	0	NA	1	1	NA	0	1	1	0	NA	0	1	1	0	Low	2	8	LumA	LumB	LumA	LumA	E+H-LP	E+H-HP	E+H-LP	L
GSM150989	GSE6532g96	GPL96	0	2	1	1	NA	0	1	1	0	NA	0	1	0	0	Low	2	7	LumA	LumA	LumB	LumA	E+H-LP	E+H-HP	E+H-LP	L
GSM150990	GSE6532g96	GPL96	0	NA	0	1	NA	0	1	1	0	NA	0	1	0	0	Low	1	8	LumA	LumA	LumA	LumA	E+H-LP	E+H-LP	E+H-LP	L
GSM150991	GSE6532g96	GPL96	0	2	1	1	NA	0	1	1	0	NA	0	1	1	0	Int	3	3	LumB	LumB	LumA	LumA	E+H-LP	E+H-HP	E+H-LP	L
GSM150992	GSE6532g96	GPL96	0	2	0	1	NA	1	0	0	1	NA	0	1	1	0	High	2	4	Normal	Her2	Her2	LumB	H+	H+	H+	L
GSM150993	GSE6532g96	GPL96	0	NA	0	1	NA	0	1	1	0	NA	0	1	1	0	Low	1	8	LumA	LumA	LumA	LumA	E+H-LP	E+H-HP	E+H-LP	L
GSM150994	GSE6532g96	GPL96	0	2	0	1	NA	0	1	1	0	NA	0	0	0	0	Low	1	8	LumA	LumA	LumA	LumA	E+H-LP	E+H-HP	E+H-LP	L
GSM150995	GSE6532g96	GPL96	0	2	0	1	NA	0	1	1	0	NA	0	1	0	0	High	1	7	Normal	LumA	LumA	Normal	E+H-LP	E+H-LP	E+H-LP	L
GSM150996	GSE6532g96	GPL96	0	2	1	1	NA	0	1	1	0	NA	0	1	1	1	Int	3	2	LumB	LumB	LumA	LumA	E+H-HP	E+H-HP	E+H-HP	L
GSM150997	GSE6532g96	GPL96	0	2	0	1	NA	0	1	1	0	NA	0	1	1	0	High	2	3	Her2	LumB	Her2	Her2	E+H-LP	E+H-LP	E-H-	L
GSM150998	GSE6532g96	GPL96	1	NA	1	1	NA	0	1	0	0	NA	0	1	0	0	Low	2	8	LumB	LumB	LumA	LumA	E+H-LP	E+H-HP	E+H-HP	L
GSM150999	GSE6532g96	GPL96	1	NA	0	1	NA	0	1	1	0	NA	0	1	1	1	High	3	6	Her2	LumB	Her2	LumB	E+H-HP	E+H-HP	E+H-HP	L
GSM151000	GSE6532g96	GPL96	1	NA	0	1	NA	0	1	1	0	NA	0	1	0	0	Low	1	3	Normal	LumA	LumA	LumA	E+H-LP	E+H-LP	E+H-LP	L
GSM151001	GSE6532g96	GPL96	1	2	0	1	NA	0	1	0	1	NA	0	1	1	1	High	2	1	Her2	LumB	Her2	LumB	H+	E+H-HP	E+H-HP	L
GSM151002	GSE6532g96	GPL96	1	2	1	1	NA	0	1	1	0	NA	0	1	1	1	High	2	1	LumB	LumB	LumA	LumA	E+H-HP	E+H-HP	E+H-HP	L
GSM151003	GSE6532g96	GPL96	0	2	0	1	NA	0	1	1	0	NA	0	1	1	0	Int	1	3	LumA	LumA	LumA	LumA	E+H-LP	E+H-HP	E+H-LP	L
GSM151004	GSE6532g96	GPL96	0	2	NA	1	NA	0	1	1	0	NA	0	1	1	0	Int	2	8	LumB	LumA	LumA	LumA	E+H-LP	E+H-HP	E+H-HP	L
GSM151005	GSE6532g96	GPL96	0	NA	0	1	NA	0	1	1	0	NA	0	0	0	0	Int	1	4	Normal	LumA	LumA	Her2	E+H-LP	E+H-LP	E+H-LP	L
GSM151006	GSE6532g96	GPL96	0	2	0	1	NA	0	1	1	0	NA	0	1	1	0	High	2	4	Her2	LumB	LumA	Her2	E+H-HP	E+H-HP	E+H-LP	L
GSM151007	GSE6532g96	GPL96	0	2	0	1	NA	0	1	1	0	NA	0	1	1	0	Low	1	3	LumA	LumA	LumA	LumA	E+H-LP	E+H-HP	E+H-LP	L
GSM151008	GSE6532g96	GPL96	0	2	1	1	NA	1	1	0	1	NA	0	1	1	0	High	3	5	Her2	LumB	Her2	Her2	H+	H+	H+	L
GSM151009	GSE6532g96	GPL96	0	2	0	1	NA	0	1	1	0	NA	0	0	1	0	Int	1	3	LumA	LumA	LumA	Normal	E+H-LP	E+H-LP	E+H-LP	L
GSM151010	GSE6532g96	GPL96	0	2	0	1	NA	0	1	1	1	NA	0	0	0	0	High	1	4	Normal	LumA	LumA	Her2	E+H-LP	E+H-LP	E+H-LP	L
GSM151011	GSE6532g96	GPL96	0	2	NA	1	NA	0	1	0	0	NA	0	0	0	0	Int	2	1	LumA	LumB	LumA	LumA	E+H-HP	E+H-HP	E+H-LP	L
GSM151016	GSE6532g96	GPL96	1	NA	1	1	1	0	1	1	0	0	0	0	0	0	Low	1	3	Normal	Normal	Normal	Normal	E+H-LP	E+H-LP	E+H-LP	L
GSM151041	GSE6532g96	GPL96	0	2	1	1	1	0	1	0	0	0	0	1	1	0	Int	1	3	Normal	LumA	LumA	LumA	E+H-LP	E+H-LP	E+H-LP	L
GSM151259	GSE6532g570	GPL570	1	NA	0	1	1	NA	1	0	0	NA	0	1	1	1	High	3	1	LumB	LumB	LumA	LumB	E+H-HP	E+H-HP	E+H-HP	H
GSM151260	GSE6532g570	GPL570	1	NA	1	1	1	NA	1	1	0	NA	0	1	1	1	Low	3	8	LumB	LumB	LumA	LumA	E+H-HP	E+H-HP	E+H-HP	L
GSM151261	GSE6532g570	GPL570	0	NA	1	1	NA	NA	1	1	0	NA	0	1	1	1	High	3	2	LumB	LumB	LumA	LumB	E+H-HP	E+H-HP	E+H-HP	H
GSM151262	GSE6532g570	GPL570	1	2	1	1	1	NA	1	0	0	NA	0	1	0	0	Int	1	8	LumA	LumA	LumA	LumA	E+H-LP	E+H-LP	E+H-LP	L
GSM151263	GSE6532g570	GPL570	0	NA	1	1	1	NA	1	1	0	NA	0	1	0	0	Low	1	8	LumA	LumA	LumA	LumA	E+H-LP	E+H-LP	E+H-LP	L
GSM151264	GSE6532g570	GPL570	1	1	0	1	0	NA	1	0	0	NA	0	1	1	0	High	3	7	LumB	LumB	LumA	LumA	E+H-LP	E+H-LP	E+H-LP	L
GSM151265	GSE6532g570	GPL570	0	NA	1	1	1	NA	1	1	0	NA	0	1	0	0	Low	1	8	LumB	LumA	LumA	LumA	E+H-LP	E+H-LP	E+H-LP	L
GSM151266	GSE6532g570	GPL570	1	2	1	1	1	NA	1	1	0	NA	0	1	1	1	Int	3	8	LumB	LumB	LumA	LumB	E+H-HP	E+H-HP	E+H-HP	L
GSM151267	GSE6532g570	GPL570	0	2	1	1	1	NA	1	0	0	NA	0	1	1	1	High	3	9	Her2	LumB	LumA	LumB	E+H-HP	E+H-HP	E+H-HP	H
GSM151268	GSE6532g570	GPL570	1	NA	1	1	NA	NA	1	0	0	NA	0	1	1	1	High	3	1	LumB	LumB	LumA	LumB	E+H-HP	E+H-HP	E+H-HP	H
GSM151269	GSE6532g570	GPL570	1	2	0	1	1	NA	1	0	1	NA	0	1	1	1	High	3	5	Her2	LumB	LumA	LumB	H+	E+H-HP	H+	H
GSM151270	GSE6532g570	GPL570	0	2	1	1	1	NA	1	1	0	NA	0	1	0	0	Int	1	7	Normal	LumA	LumA	Her2	E+H-LP	E+H-LP	E+H-LP	L
GSM151271	GSE6532g570	GPL570	1	2	1	1	0	NA	1	0	0	NA	0	1	1	1	High	2	9	LumB	LumB	LumB	LumB	E+H-HP	E+H-HP	E+H-HP	H
GSM151273	GSE6532g570	GPL570	0	2	1	1	1	NA	1	1	0	NA	0	1	1	1	High	3	8	LumB	LumB	LumA	LumB	E+H-HP	E+H-HP	E+H-HP	L
GSM151274	GSE6532g570	GPL570	0	2	1	1	1	NA	1	0	0	NA	0	1	1	0	Int	3	2	LumB	LumB	LumA	LumB	E+H-HP	E+H-HP	E+H-HP	L
GSM151275	GSE6532g570	GPL570	1	2	1	1	1	NA	1	0	0	NA	0	1	1	1	High	3	1	Her2	LumB	LumA	LumB	E+H-HP	H+	E+H-HP	L
GSM151276	GSE6532g570	GPL570	0	1	1	1	1	NA	1	1	0	NA	0	1	0	0	Low	1	8	LumA	LumA	LumA	LumA	E+H-LP	E+H-LP	E+H-LP	L
GSM151277	GSE6532g570	GPL570	1	2	1	1	0	NA	1	0	0	NA	0	1	1	1	High	3	1	LumB	LumB	LumB	LumB	E+H-HP	E+H-HP	E+H-HP	H
GSM151278	GSE6532g570	GPL570	0	2	1	1	1	NA	1	1	0	NA	0	1	1	0	Low	1	8	Normal	LumA	LumA	LumA	E+H-LP	E+H-LP	E+H-LP	L
GSM151279	GSE6532g570	GPL570	1	NA	1	1	1	NA	1	0	0	NA	0	1	0	0	Int	1	8	LumA	LumA	LumA	LumA	E+H-LP	E+H-LP	E+H-LP	L
GSM151280	GSE6532g570	GPL570	0	2	1	1	1	NA	1	0	0	NA	0	1	0	0	Low	1	8	LumA	LumA	LumA	LumB	E+H-LP	E+H-LP	E+H-LP	L
GSM151281	GSE6532g570	GPL570	1	2	1	1	1	NA	1	1	0	NA	0	1	1	1	High	3	8	LumB	LumB	LumA	LumB	E+H-HP	E+H-HP	E+H-HP	L
GSM151282	GSE6532g570	GPL570	0	3	1	1	1	NA	1	0	1	NA	0	1	1	1	High	3	5	Her2	LumB	LumA	LumB	H+	E+H-HP	H+	H
GSM151283	GSE6532g570	GPL570	0	NA	0	1	0	NA	1	0	0	NA	0	1	0	0	Int	2	8	LumB	LumB	LumA	LumA	E+H-HP	E+H-HP	E+H-HP	H
GSM151284	GSE6532g570	GPL570	0	2	1	1	0	NA	1	0	0	NA	0	1	1	1	High	3	1	LumB	LumB	LumA	LumA	E+H-HP	E+H-HP	E+H-HP	H
GSM151285	GSE6532g570	GPL570	1	NA	1	1	1	NA	1	0	0	NA	0	1	1	1	Int	3	8	LumB	LumB	LumA	LumA	E+H-HP	E+H-HP	E+H-HP	H
GSM151286	GSE6532g570	GPL570	1	3	0	1	1	NA	1	1	0	NA	0	1	1	1	High	3	9	LumB	LumB	LumA	LumB	E+H-HP	E+H-HP	E+H-HP	L
GSM151287	GSE6532g570	GPL570	0	3	1	1	0	NA	1	0	0	NA	0	1	1	1	High	3	10	Her2	LumB	LumA	LumB	E+H-HP	E+H-HP	E+H-HP	H
GSM151288	GSE6532g570	GPL570	0	2	1	1	1	NA	1	1	0	NA	0	1	0	1	Int	3	2	LumB	LumB	LumA	LumB	E+H-HP	E+H-HP	E+H-HP	L
GSM151289	GSE6532g570	GPL570	0	2	1	1	1	NA	1	1	0	NA	0	1	1	1	High	3	1	LumB	LumB	LumA	LumB	E+H-HP	E+H-HP	E+H-HP	H
GSM151290	GSE6532g570	GPL570	0	2	1	1	1	NA	1	1	0	NA	0	1	0	0	Low	1	3	Normal	LumA	LumA	Her2	E+H-LP	E+H-LP	E+H-LP	L
GSM151291	GSE6532g570	GPL570	1	2	0	1	0	NA	1	0	0	NA	0	1	1	0	High	2	6	LumA	LumA	LumA	LumB	E+H-LP	E+H-HP	E+H-HP	H
GSM151292	GSE6532g570	GPL570	0	NA	0	1	1	NA	1	1	0	NA	0	1	0	0	Int	1	8	Normal	LumA	LumA	LumA	E+H-LP	E+H-LP	E+H-LP	L
GSM151293	GSE6532g570	GPL570	0	NA	1	1	1	NA	1	1	0	NA	0	1	0	0	Low	3	8	LumB	LumB	LumA	LumA	E+H-HP	E+H-HP	E+H-HP	H
GSM151294	GSE6532g570	GPL570	0	1	1	1	1	NA	1	1	0	NA	0	1	0	0	Int	1	8	LumA	LumA	LumA	LumA	E+H-LP	E+H-LP	E+H-LP	L
GSM151295	GSE6532g570	GPL570	1	NA	1	1	0	NA	0	0	1	NA	0	1	1	1	High	3	1	Her2	Her2	Her2	LumB	H+	H+	H+	L
GSM151296	GSE6532g570	GPL570	0	1	1	1	1	NA	1	1	0	NA	0	1	1	1	High	3	1	LumB	LumB	LumA	LumB	E+H-HP	E+H-HP	E+H-HP	L
GSM151297	GSE6532g570	GPL570	0	3	1	1	0	NA	1	0	0	NA	0	1	1	1	High	3	1	Her2	LumB	LumA	LumB	E+H-HP	E+H-HP	E+H-HP	H
GSM151298	GSE6532g570	GPL570	1	3	1	1	0	NA	1	0	1	NA	0	1	1	1	High	3	9	Her2	LumB	Her2	LumB	E+H-HP	E+H-HP	E+H-HP	H
GSM151299	GSE6532g570	GPL570	1	NA	1	1	1	NA	1	0	0	NA	0	1	1	1	High	2	9	Her2	LumB	LumA	LumB	E+H-HP	E+H-HP	E+H-HP	L
GSM151300	GSE6532g570	GPL570	0	2	0	1	1	NA	1	0	0	NA	0	1	1	1	High	3	2	LumB	LumB	LumA	LumB	E+H-HP	E+H-HP	E+H-HP	L
GSM151301	GSE6532g570	GPL570	1	2	1	1	0	NA	1	0	0	NA	0	1	1	1	High	3	1	LumB	LumB	LumA	LumA	E+H-HP	E+H-HP	E+H-HP	H
GSM151302	GSE6532g570	GPL570	0	NA	0	1	1	NA	1	0	0	NA	0	1	1	1	High	3	1	Her2	LumB	Her2	LumB	E+H-HP	E+H-HP	E+H-HP	H
GSM151303	GSE6532g570	GPL570	1	2	0	1	1	NA	1	1	0	NA	0	1	0	0	Low	1	8	LumA	LumA	LumA	LumA	E+H-LP	E+H-LP	E+H-LP	H
GSM151304	GSE6532g570	GPL570	0	2	1	1	1	NA	1	1	0	NA	0	1	0	0	Low	1	8	Normal	LumA	LumA	LumA	E+H-LP	E+H-LP	E+H-LP	L
GSM151305	GSE6532g570	GPL570	0	1	1	1	1	NA	1	1	0	NA	0	1	1	0	Low	2	8	LumA	LumA	LumA	LumA	E+H-LP	E+H-LP	E+H-LP	L
GSM151306	GSE6532g570	GPL570	0	1	0	1	1	NA	1	1	0	NA	0	1	1	1	Low	2	8	LumB	LumB	LumA	LumB	E+H-HP	E+H-HP	E+H-HP	H
GSM151307	GSE6532g570	GPL570	0	NA	1	1	1	NA	1	1	0	NA	0	1	0	0	Int	2	8	LumA	LumA	LumA	LumA	E+H-HP	E+H-LP	E+H-LP	L
GSM151308	GSE6532g570	GPL570	1	2	1	1	1	NA	1	0	0	NA	0	1	1	0	Low	3	9	LumB	LumB	LumA	LumA	E+H-LP	E+H-HP	E+H-HP	H
GSM151309	GSE6532g570	GPL570	0	3	1	1	1	NA	0	0	1	NA	0	1	1	1	High	3	5	Her2	Her2	Her2	LumB	H+	H+	H+	H
GSM151310	GSE6532g570	GPL570	1	3	1	1	1	NA	1	1	0	NA	0	1	1	1	High	3	9	LumB	LumB	LumA	LumA	E+H-HP	E+H-HP	E+H-HP	H
GSM151311	GSE6532g570	GPL570	0	1	1	1	1	NA	1	1	0	NA	0	1	0	0	Low	1	2	LumA	LumA	LumA	LumA	E+H-LP	E+H-LP	E+H-LP	L
GSM151312	GSE6532g570	GPL570	0	1	0	1	1	NA	1	1	0	NA	0	1	1	0	Low	2	8	LumA	LumB	LumA	LumA	E+H-HP	E+H-LP	E+H-HP	L
GSM151313	GSE6532g570	GPL570	0	2	1	1	1	NA	1	0	0	NA	0	1	1	1	Int	3	8	LumB	LumB	LumA	LumA	E+H-HP	E+H-HP	E+H-HP	L
GSM151314	GSE6532g570	GPL570	0	1	1	1	1	NA	1	1	0	NA	0	1	0	0	Low	1	8	LumA	LumA	LumA	LumA	E+H-LP	E+H-LP	E+H-HP	L
GSM151315	GSE6532g570	GPL570	0	2	1	1	1	NA	1	1	0	NA	0	1	1	1	Low	3	8	LumB	LumB	LumA	LumA	E+H-HP	E+H-HP	E+H-HP	L
GSM151316	GSE6532g570	GPL570	0	1	0	1	0	NA	1	1	0	NA	0	1	0	0	Low	2	8	LumB	LumB	LumA	LumA	E+H-LP	E+H-HP	E+H-HP	L
GSM151317	GSE6532g570	GPL570	0	3	0	1	1	NA	1	1	0	NA	0	1	1	1	High	3	1	LumB	LumB	LumA	LumA	E+H-HP	E+H-HP	E+H-HP	H
GSM151318	GSE6532g570	GPL570	0	2	0	1	1	NA	1	1	0	NA	0	1	1	1	High	3	9	LumB	LumB	LumA	LumB	E+H-HP	E+H-HP	E+H-HP	L
GSM151319	GSE6532g570	GPL570	0	1	1	1	1	NA	1	0	0	NA	0	1	0	0	Low	1	8	LumA	LumA	LumA	LumA	E+H-LP	E+H-LP	E+H-LP	H
GSM151320	GSE6532g570	GPL570	0	3	0	1	0	NA	1	0	1	NA	0	1	1	1	High	3	1	LumB	LumB	LumB	LumB	H+	H+	H+	L
GSM151321	GSE6532g570	GPL570	0	2	0	1	1	NA	1	0	0	NA	0	1	1	0	Int	2	8	LumA	LumB	LumA	LumA	E+H-LP	E+H-HP	E+H-HP	H
GSM151322	GSE6532g570	GPL570	1	NA	1	1	1	NA	1	0	0	NA	0	1	1	0	Int	2	2	LumB	LumB	LumA	LumB	E+H-HP	E+H-LP	E+H-HP	L
GSM151323	GSE6532g570	GPL570	1	2	0	1	1	NA	1	1	0	NA	0	1	1	0	Low	3	8	LumB	LumB	LumA	LumA	E+H-HP	E+H-HP	E+H-HP	H
GSM151324	GSE6532g570	GPL570	0	2	1	1	1	NA	1	1	0	NA	0	1	1	0	Int	1	9	Normal	LumA	LumA	LumB	E+H-LP	E+H-LP	E+H-HP	L
GSM151325	GSE6532g570	GPL570	0	1	0	1	1	NA	1	1	0	NA	0	1	0	0	Low	1	8	LumA	LumA	LumA	LumA	E+H-LP	E+H-LP	E+H-LP	L
GSM151326	GSE6532g570	GPL570	0	3	0	1	1	NA	1	1	0	NA	0	1	1	1	High	3	8	LumB	LumB	LumA	LumA	E+H-HP	E+H-HP	E+H-HP	H
GSM151327	GSE6532g570	GPL570	0	3	1	1	1	NA	1	1	0	NA	0	1	1	1	Low	3	8	LumB	LumB	LumA	LumA	E+H-HP	E+H-HP	E+H-HP	H
GSM151328	GSE6532g570	GPL570	1	3	1	1	0	NA	1	0	0	NA	0	1	1	1	High	3	6	LumB	LumB	LumA	LumA	E+H-HP	E+H-HP	E+H-HP	H
GSM151329	GSE6532g570	GPL570	0	1	1	1	1	NA	1	1	0	NA	0	1	1	0	Low	2	8	LumB	LumB	LumA	LumA	E+H-HP	E+H-LP	E+H-HP	L
GSM151330	GSE6532g570	GPL570	0	3	1	1	1	NA	1	1	0	NA	0	1	1	1	High	3	2	LumB	LumB	Her2	LumB	E+H-HP	E+H-HP	E+H-HP	H
GSM151331	GSE6532g570	GPL570	0	2	0	1	1	NA	1	1	0	NA	0	1	1	0	High	2	9	LumB	LumA	LumA	LumB	E+H-LP	E+H-HP	E+H-HP	L
GSM151332	GSE6532g570	GPL570	0	1	1	1	0	NA	1	1	0	NA	0	1	0	0	Low	2	8	LumA	LumA	LumA	LumA	E+H-LP	E+H-LP	E+H-LP	L
GSM151333	GSE6532g570	GPL570	0	1	1	1	1	NA	1	1	0	NA	0	1	1	0	Int	1	8	LumA	LumA	LumA	LumA	E+H-HP	E+H-LP	E+H-LP	L
GSM151334	GSE6532g570	GPL570	0	2	0	1	1	NA	1	1	0	NA	0	1	0	0	Low	1	8	LumA	LumA	LumA	LumA	E+H-LP	E+H-LP	E+H-LP	H
GSM151335	GSE6532g570	GPL570	0	1	0	1	1	NA	1	1	0	NA	0	1	0	0	Low	1	8	LumA	LumA	LumA	LumA	E+H-LP	E+H-LP	E+H-LP	H
GSM151336	GSE6532g570	GPL570	1	2	0	1	0	NA	1	0	0	NA	0	1	1	1	High	3	10	Her2	LumB	LumA	Her2	E+H-HP	H+	E+H-HP	L
GSM151337	GSE6532g570	GPL570	0	NA	0	1	1	NA	1	0	0	NA	0	1	0	0	Low	1	8	LumA	LumA	LumA	LumA	E+H-LP	E+H-HP	E+H-HP	L
GSM151338	GSE6532g570	GPL570	0	2	0	1	0	NA	1	0	0	NA	0	1	1	0	Int	2	8	LumB	LumB	LumA	LumA	E+H-HP	E+H-HP	E+H-HP	H
GSM151339	GSE6532g570	GPL570	0	1	1	1	1	NA	1	1	0	NA	0	1	0	0	Low	1	8	LumA	LumA	LumA	LumA	E+H-LP	E+H-LP	E+H-LP	L
GSM151340	GSE6532g570	GPL570	1	2	0	1	0	NA	1	0	0	NA	0	1	1	1	High	3	6	Her2	LumB	LumA	LumB	E+H-HP	E+H-HP	E-H-	H
GSM151341	GSE6532g570	GPL570	0	3	1	1	0	NA	1	1	0	NA	0	1	1	1	High	3	9	Her2	LumB	Her2	LumB	E+H-HP	E+H-HP	E+H-HP	H
GSM151342	GSE6532g570	GPL570	1	2	1	1	1	NA	1	1	0	NA	0	1	0	0	Low	2	8	LumA	LumA	LumA	LumA	E+H-LP	E+H-HP	E+H-LP	H
GSM151343	GSE6532g570	GPL570	0	3	0	1	0	NA	1	0	0	NA	0	1	1	1	High	3	1	Her2	LumB	LumB	LumB	E+H-HP	E+H-HP	E+H-HP	H
GSM151344	GSE6532g570	GPL570	0	3	0	1	1	NA	1	1	0	NA	0	1	1	1	High	3	6	LumB	LumB	LumB	LumB	E+H-HP	E+H-HP	E+H-HP	L
GSM151345	GSE6532g570	GPL570	0	2	1	1	0	NA	1	0	0	NA	0	1	1	1	Int	2	9	LumB	LumB	LumA	LumA	E+H-HP	E+H-HP	E+H-HP	H
GSM177885	GSE7390	GPL96	1	3	0	0	NA	NA	0	0	0	NA	1	1	1	1	High	3	4	Her2	Her2	Her2	Her2	E-H-	E+H-HP	E-H-	L
GSM177886	GSE7390	GPL96	1	3	0	1	NA	NA	1	1	0	NA	0	1	1	1	High	3	1	LumB	LumB	LumB	LumB	E+H-HP	E+H-HP	E+H-HP	H
GSM177887	GSE7390	GPL96	1	3	0	0	NA	NA	0	0	0	NA	1	1	1	1	High	3	4	Basal	Basal	Basal	Basal	E-H-	E-H-	E-H-	A
GSM177888	GSE7390	GPL96	1	3	0	1	NA	NA	1	1	0	NA	0	1	1	1	High	3	1	LumB	LumB	Her2	LumB	E+H-HP	E+H-HP	E+H-HP	L
GSM177889	GSE7390	GPL96	1	2	0	1	NA	NA	1	0	0	NA	0	1	0	0	High	2	1	LumB	LumB	LumB	LumA	E+H-HP	E+H-HP	E+H-HP	A
GSM177891	GSE7390	GPL96	1	3	0	0	NA	NA	0	0	0	NA	1	1	1	1	High	3	10	Basal	Basal	Basal	Basal	E-H-	E-H-	E-H-	A
GSM177892	GSE7390	GPL96	1	1	0	1	NA	NA	1	0	0	NA	0	1	0	0	Int	1	3	Normal	LumA	LumA	LumB	E+H-LP	E+H-LP	E+H-LP	L
GSM177893	GSE7390	GPL96	0	3	0	1	NA	NA	1	1	0	NA	0	1	0	0	Low	2	8	LumB	LumB	LumA	LumA	E+H-LP	E+H-HP	E+H-HP	H
GSM177894	GSE7390	GPL96	1	2	0	1	NA	NA	1	1	0	NA	0	1	1	1	High	2	4	Normal	LumA	Normal	LumB	E+H-HP	E+H-HP	E+H-LP	L
GSM177895	GSE7390	GPL96	1	3	0	1	NA	NA	1	1	1	NA	0	1	1	1	High	3	5	Her2	LumB	Her2	LumB	H+	E+H-HP	E+H-HP	L
GSM177896	GSE7390	GPL96	0	1	0	1	NA	NA	1	1	0	NA	0	1	0	0	Low	1	3	LumA	LumA	LumA	LumA	E+H-LP	E+H-LP	E+H-LP	L
GSM177898	GSE7390	GPL96	1	2	0	0	NA	NA	0	0	0	NA	1	1	1	0	High	2	4	Normal	LumA	Normal	Her2	E-H-	H+	E-H-	L
GSM177899	GSE7390	GPL96	1	3	0	0	NA	NA	0	0	0	NA	1	1	1	1	High	3	10	Basal	Basal	Basal	LumB	E-H-	E-H-	E-H-	A
GSM177900	GSE7390	GPL96	1	3	0	1	NA	NA	1	0	0	NA	0	1	1	1	High	2	9	LumB	LumB	LumB	LumB	E+H-LP	E+H-HP	E+H-HP	L
GSM177901	GSE7390	GPL96	1	3	0	0	NA	NA	1	1	0	NA	0	1	1	1	High	3	10	Basal	Her2	Her2	LumB	E+H-HP	E-H-	E-H-	A
GSM177902	GSE7390	GPL96	1	2	0	0	NA	NA	0	0	1	NA	0	1	1	1	High	3	5	Her2	Her2	Her2	LumB	H+	H+	H+	H
GSM177903	GSE7390	GPL96	1	2	0	0	NA	NA	0	0	0	NA	1	1	1	1	High	3	4	Her2	Her2	Her2	LumB	E-H-	E+H-HP	E-H-	L
GSM177904	GSE7390	GPL96	0	2	0	1	NA	NA	1	1	0	NA	0	1	0	0	Low	1	8	LumA	LumA	LumA	LumA	E+H-LP	E+H-HP	E+H-LP	L
GSM177905	GSE7390	GPL96	0	2	0	1	NA	NA	1	1	0	NA	0	1	1	0	High	2	3	Her2	Her2	LumA	LumB	E+H-LP	E+H-HP	E+H-LP	L
GSM177906	GSE7390	GPL96	0	3	0	0	NA	NA	0	1	0	NA	0	1	1	1	High	3	10	Basal	Basal	Basal	Basal	E-H-	E-H-	E-H-	H
GSM177907	GSE7390	GPL96	1	2	0	1	NA	NA	1	1	0	NA	0	1	1	0	Low	1	8	Normal	LumA	LumA	LumA	E+H-LP	E+H-LP	E+H-LP	L
GSM177908	GSE7390	GPL96	1	2	0	1	NA	NA	1	1	0	NA	0	1	1	1	Int	2	3	LumB	LumB	LumA	LumA	E+H-HP	E+H-HP	E+H-HP	L
GSM177909	GSE7390	GPL96	1	3	0	0	NA	NA	0	0	0	NA	1	1	1	1	High	3	10	Basal	Basal	Basal	Basal	E-H-	E-H-	E-H-	A
GSM177910	GSE7390	GPL96	0	1	0	1	NA	NA	1	1	0	NA	0	1	0	0	Int	2	8	LumA	LumB	LumA	LumB	E+H-LP	E+H-HP	E+H-LP	L
GSM177911	GSE7390	GPL96	0	2	0	1	NA	NA	1	1	0	NA	0	0	0	0	Int	1	3	Normal	LumA	LumA	LumB	E+H-LP	E+H-LP	E+H-LP	L
GSM177912	GSE7390	GPL96	1	1	0	1	NA	NA	1	1	0	NA	0	0	0	0	Int	1	4	Normal	Normal	Normal	Normal	E+H-LP	E+H-LP	E+H-LP	L
GSM177913	GSE7390	GPL96	0	3	0	0	NA	NA	0	0	0	NA	1	1	1	1	High	3	10	Basal	Basal	Basal	Basal	E-H-	E-H-	E-H-	A
GSM177914	GSE7390	GPL96	0	3	0	1	NA	NA	1	1	0	NA	0	0	0	0	Int	1	9	Normal	LumA	LumA	LumB	E+H-LP	E+H-HP	E+H-LP	H
GSM177915	GSE7390	GPL96	0	3	0	1	NA	NA	1	1	1	NA	0	0	1	0	High	3	9	Her2	LumB	Her2	LumB	E+H-HP	E+H-HP	E+H-HP	L
GSM177916	GSE7390	GPL96	1	2	0	1	NA	NA	1	1	0	NA	0	1	0	1	High	2	7	LumB	LumB	LumB	LumA	E+H-HP	E+H-HP	E+H-HP	L
GSM177917	GSE7390	GPL96	0	2	0	1	NA	NA	1	1	0	NA	0	1	1	0	Low	2	8	LumB	LumB	LumA	LumA	E+H-LP	E+H-HP	E+H-HP	H
GSM177918	GSE7390	GPL96	1	3	0	0	NA	NA	0	0	1	NA	0	1	1	0	High	3	5	Her2	Her2	Her2	Her2	H+	H+	H+	L
GSM177919	GSE7390	GPL96	0	2	0	1	NA	NA	1	1	0	NA	0	0	0	0	Low	1	8	LumA	LumA	LumA	LumA	E+H-LP	E+H-LP	E+H-LP	L
GSM177920	GSE7390	GPL96	1	3	0	1	NA	NA	1	1	0	NA	0	1	1	1	High	3	7	Her2	LumB	Her2	LumB	E+H-HP	E+H-HP	E+H-HP	L
GSM177921	GSE7390	GPL96	1	2	0	1	NA	NA	1	1	0	NA	0	1	1	0	Int	1	7	Normal	LumA	LumA	LumA	E+H-LP	E+H-LP	E+H-LP	L
GSM177922	GSE7390	GPL96	0	2	0	1	NA	NA	1	0	0	NA	0	0	0	0	Int	1	8	Normal	LumA	LumA	LumA	E+H-LP	E+H-HP	E+H-LP	L
GSM177923	GSE7390	GPL96	0	3	0	0	NA	NA	0	0	0	NA	1	1	1	1	High	3	4	Basal	Basal	Basal	Basal	E-H-	E-H-	E-H-	A
GSM177924	GSE7390	GPL96	0	2	0	0	NA	NA	1	1	0	NA	0	0	1	0	Int	2	7	LumA	LumA	LumA	LumA	E+H-LP	E+H-LP	E+H-LP	L
GSM177925	GSE7390	GPL96	0	3	0	0	NA	NA	0	0	0	NA	1	1	1	1	High	3	10	Basal	Basal	Basal	Basal	E-H-	E-H-	E-H-	A
GSM177926	GSE7390	GPL96	1	3	0	1	NA	NA	1	1	0	NA	0	1	1	1	High	3	7	LumB	LumB	LumB	LumA	E+H-HP	E+H-HP	E+H-HP	H
GSM177927	GSE7390	GPL96	1	3	0	0	NA	NA	0	0	1	NA	0	1	1	1	High	3	5	Her2	Her2	Her2	LumB	H+	H+	H+	H
GSM177928	GSE7390	GPL96	0	2	0	1	NA	NA	1	0	0	NA	0	0	0	0	Int	2	8	LumA	LumB	LumA	LumA	E+H-LP	E+H-HP	E+H-LP	L
GSM177929	GSE7390	GPL96	1	3	0	1	NA	NA	1	0	0	NA	0	1	1	1	High	3	2	Her2	LumB	Her2	LumB	E+H-HP	E+H-HP	E+H-HP	L
GSM177930	GSE7390	GPL96	0	2	0	1	NA	NA	1	1	0	NA	0	0	0	0	Low	1	3	Normal	LumA	LumA	LumA	E+H-LP	E+H-LP	E+H-LP	L
GSM177931	GSE7390	GPL96	0	1	0	1	NA	NA	1	1	0	NA	0	0	0	0	Int	1	7	LumA	LumA	LumA	LumA	E+H-LP	E+H-HP	E+H-LP	L
GSM177932	GSE7390	GPL96	0	1	0	1	NA	NA	1	1	0	NA	0	1	0	0	High	1	1	Normal	LumA	LumB	LumB	E+H-HP	E+H-HP	E+H-LP	L
GSM177933	GSE7390	GPL96	0	3	0	1	NA	NA	1	0	0	NA	0	1	1	1	High	3	1	LumB	LumB	LumB	LumB	E+H-HP	E+H-HP	E+H-HP	A
GSM177934	GSE7390	GPL96	0	3	0	1	NA	NA	1	1	1	NA	0	1	1	1	High	3	1	Her2	LumB	Her2	LumB	H+	H+	H+	L
GSM177935	GSE7390	GPL96	1	3	0	0	NA	NA	0	0	0	NA	1	1	1	1	High	3	10	Basal	Basal	Basal	Basal	E-H-	E-H-	E-H-	A
GSM177936	GSE7390	GPL96	1	2	0	1	NA	NA	1	1	0	NA	0	0	1	0	Int	1	3	LumA	LumA	LumA	LumA	E+H-HP	E+H-HP	E+H-LP	L
GSM177937	GSE7390	GPL96	1	3	0	0	NA	NA	0	0	0	NA	1	1	1	1	High	3	10	Basal	Basal	Basal	Basal	E-H-	E-H-	E-H-	A
GSM177938	GSE7390	GPL96	0	1	0	1	NA	NA	1	1	0	NA	0	0	0	0	Int	1	8	Normal	LumA	LumA	LumA	E+H-LP	E+H-LP	E+H-LP	L
GSM177939	GSE7390	GPL96	0	3	0	0	NA	NA	0	0	1	NA	0	1	1	1	High	3	5	Basal	Her2	Her2	Her2	H+	E+H-HP	H+	L
GSM177940	GSE7390	GPL96	1	2	0	1	NA	NA	1	1	0	NA	0	1	0	0	Low	2	7	LumA	LumA	LumA	LumA	E+H-HP	E+H-HP	E+H-LP	L
GSM177941	GSE7390	GPL96	0	2	0	1	NA	NA	1	0	0	NA	0	1	0	0	High	2	1	LumA	LumA	LumB	LumB	E+H-HP	E+H-HP	E+H-LP	L
GSM177942	GSE7390	GPL96	0	3	0	1	NA	NA	1	1	0	NA	0	1	1	1	High	3	1	Her2	LumB	Her2	LumB	E+H-HP	E+H-HP	E+H-HP	H
GSM177943	GSE7390	GPL96	0	2	0	0	NA	NA	0	0	0	NA	1	1	1	1	High	3	10	Basal	Basal	Basal	Basal	E-H-	E-H-	E-H-	H
GSM177944	GSE7390	GPL96	1	2	0	1	NA	NA	0	0	0	NA	1	1	1	1	High	3	4	Basal	LumB	Basal	Basal	E-H-	E-H-	E-H-	L
GSM177945	GSE7390	GPL96	1	2	0	1	NA	NA	1	1	0	NA	0	1	1	1	High	2	3	LumB	LumB	LumA	LumA	E+H-LP	E+H-HP	E+H-HP	L
GSM177946	GSE7390	GPL96	1	3	0	1	NA	NA	1	1	0	NA	0	1	1	1	High	3	9	Her2	LumB	LumB	LumB	E+H-HP	E+H-HP	E+H-HP	L
GSM177947	GSE7390	GPL96	1	2	0	1	NA	NA	1	1	0	NA	0	1	1	0	High	2	1	Normal	LumB	LumA	LumB	E+H-HP	E+H-LP	E+H-LP	L
GSM177948	GSE7390	GPL96	0	1	0	1	NA	NA	1	1	0	NA	0	1	0	0	Int	1	3	Normal	LumA	LumA	LumA	E+H-LP	E+H-LP	E+H-LP	L
GSM177949	GSE7390	GPL96	1	3	0	1	NA	NA	1	0	0	NA	0	1	1	1	High	2	6	Her2	LumB	LumB	LumB	E+H-HP	E+H-HP	E+H-HP	L
GSM177950	GSE7390	GPL96	0	1	0	1	NA	NA	1	1	0	NA	0	0	0	0	Int	2	8	LumA	LumA	LumA	LumA	E+H-LP	E+H-HP	E+H-LP	L
GSM177951	GSE7390	GPL96	0	1	0	1	NA	NA	1	1	0	NA	0	0	0	0	Low	1	3	Normal	LumA	LumA	LumA	E+H-LP	E+H-LP	E+H-LP	L
GSM177952	GSE7390	GPL96	0	2	0	1	NA	NA	1	1	0	NA	0	1	0	0	Int	2	7	Normal	LumB	LumA	LumB	E-H-	E+H-LP	E+H-LP	L
GSM177953	GSE7390	GPL96	1	1	0	1	NA	NA	1	0	0	NA	0	1	1	0	High	2	8	LumA	LumB	LumB	LumA	E+H-LP	E+H-HP	E+H-HP	L
GSM177954	GSE7390	GPL96	1	2	0	0	NA	NA	0	0	0	NA	1	1	1	1	High	3	10	Basal	Basal	Basal	Basal	E-H-	E-H-	E-H-	H
GSM177955	GSE7390	GPL96	0	2	0	1	NA	NA	1	1	0	NA	0	1	0	0	Low	1	7	LumA	LumA	LumA	LumA	E+H-LP	E+H-LP	E+H-LP	L
GSM177956	GSE7390	GPL96	1	3	0	0	NA	NA	0	0	0	NA	1	1	1	1	High	3	4	Basal	Basal	Basal	Basal	E-H-	E-H-	E-H-	A
GSM177957	GSE7390	GPL96	0	1	0	1	NA	NA	1	1	0	NA	0	1	0	0	Low	1	3	Normal	LumA	LumA	LumB	E+H-LP	E+H-LP	E+H-LP	L
GSM177958	GSE7390	GPL96	1	3	0	1	NA	NA	1	1	0	NA	0	1	1	1	High	3	2	Her2	LumB	Her2	LumB	E+H-HP	E+H-HP	E+H-HP	L
GSM177959	GSE7390	GPL96	0	1	0	1	NA	NA	0	0	1	NA	0	1	1	0	High	3	5	Her2	Her2	Her2	LumB	H+	H+	H+	L
GSM177960	GSE7390	GPL96	1	2	0	1	NA	NA	1	0	0	NA	0	1	1	1	High	3	6	LumB	LumB	LumB	LumB	E+H-HP	E+H-HP	E+H-HP	L
GSM177961	GSE7390	GPL96	1	2	0	1	NA	NA	1	1	0	NA	0	0	0	0	Int	1	7	Normal	LumA	Normal	LumB	E+H-LP	E+H-LP	E+H-LP	L
GSM177962	GSE7390	GPL96	1	2	0	1	NA	NA	1	1	0	NA	0	0	0	0	Low	1	8	Normal	LumA	LumA	LumA	E+H-LP	E+H-HP	E+H-LP	L
GSM177963	GSE7390	GPL96	0	3	0	1	NA	NA	0	0	0	NA	1	1	1	1	High	3	10	Basal	Basal	Basal	Basal	E-H-	E-H-	E-H-	A
GSM177964	GSE7390	GPL96	1	1	0	1	NA	NA	1	1	0	NA	0	0	0	0	Int	1	7	Normal	LumA	LumA	LumA	E+H-LP	E+H-LP	E+H-LP	L
GSM177965	GSE7390	GPL96	1	2	0	1	NA	NA	1	1	0	NA	0	0	0	0	Low	1	3	Normal	LumA	LumA	LumA	E+H-LP	E+H-LP	E+H-LP	L
GSM177966	GSE7390	GPL96	0	3	0	0	NA	NA	0	0	0	NA	1	1	1	1	High	3	10	Basal	Basal	Basal	Basal	E-H-	E-H-	E-H-	A
GSM177967	GSE7390	GPL96	0	3	0	1	NA	NA	1	1	0	NA	0	0	0	0	Low	1	3	LumA	LumA	LumA	LumA	E+H-LP	E+H-LP	E+H-LP	L
GSM177968	GSE7390	GPL96	0	1	0	1	NA	NA	0	0	1	NA	0	1	1	1	High	2	5	Basal	Basal	Basal	Basal	H+	E-H-	E-H-	L
GSM177969	GSE7390	GPL96	0	2	0	1	NA	NA	1	1	0	NA	0	1	1	0	Low	1	3	Normal	LumA	LumA	LumA	E+H-LP	E+H-HP	E+H-LP	L
GSM177970	GSE7390	GPL96	0	3	0	0	NA	NA	0	0	0	NA	1	1	1	1	High	3	10	Basal	Basal	Basal	Basal	E-H-	E-H-	E-H-	A
GSM177971	GSE7390	GPL96	1	2	0	0	NA	NA	1	1	0	NA	0	1	1	1	Int	2	2	Her2	LumB	LumA	LumB	E+H-HP	E+H-HP	E+H-HP	L
GSM177972	GSE7390	GPL96	1	2	0	0	NA	NA	1	1	1	NA	0	1	0	0	High	1	3	Normal	Normal	LumA	Normal	H+	E+H-LP	E+H-LP	L
GSM177973	GSE7390	GPL96	1	3	0	1	NA	NA	1	1	0	NA	0	1	1	1	High	3	7	LumB	LumB	LumB	LumA	E+H-HP	E+H-HP	E+H-HP	L
GSM177974	GSE7390	GPL96	1	2	0	1	NA	NA	1	1	1	NA	0	1	1	1	High	2	5	Her2	LumB	Her2	LumB	E+H-HP	H+	H+	L
GSM177975	GSE7390	GPL96	1	3	0	0	NA	NA	0	0	0	NA	1	1	1	1	High	3	10	Basal	Basal	Basal	Basal	E-H-	E-H-	E-H-	H
GSM177976	GSE7390	GPL96	1	2	0	0	NA	NA	1	1	0	NA	0	1	1	0	Int	1	3	Normal	LumA	LumA	Normal	E+H-LP	E+H-LP	E+H-LP	L
GSM177977	GSE7390	GPL96	0	3	0	0	NA	NA	0	0	1	NA	0	1	1	1	High	3	5	Basal	Her2	Her2	LumB	H+	H+	E-H-	A
GSM177978	GSE7390	GPL96	0	3	0	0	NA	NA	0	0	0	NA	1	1	1	1	High	3	10	Basal	Basal	Basal	Basal	E-H-	E-H-	E-H-	A
GSM177979	GSE7390	GPL96	1	3	0	0	NA	NA	0	0	0	NA	1	1	1	1	High	3	10	Basal	Basal	Basal	Basal	E-H-	E-H-	E-H-	H
GSM177980	GSE7390	GPL96	0	3	0	0	NA	NA	0	0	0	NA	1	1	1	1	High	3	9	Basal	Basal	Basal	Basal	E-H-	E-H-	E-H-	H
GSM177981	GSE7390	GPL96	1	3	0	0	NA	NA	0	1	1	NA	0	1	1	1	High	3	5	Her2	Her2	Her2	LumB	H+	H+	H+	H
GSM177982	GSE7390	GPL96	1	2	0	0	NA	NA	1	0	0	NA	0	1	1	0	Int	1	8	Normal	LumA	LumA	LumA	E+H-LP	H+	E+H-LP	L
GSM177983	GSE7390	GPL96	1	2	0	1	NA	NA	1	1	0	NA	0	1	1	1	High	3	8	LumB	LumB	LumA	LumA	E+H-HP	E+H-HP	E+H-HP	L
GSM177984	GSE7390	GPL96	0	1	0	1	NA	NA	1	1	0	NA	0	0	0	0	Low	1	7	LumA	LumA	LumA	LumA	E+H-LP	E+H-LP	E+H-LP	L
GSM177985	GSE7390	GPL96	0	3	0	0	NA	NA	0	0	1	NA	0	1	1	1	High	3	10	Basal	Basal	Basal	Basal	H+	E-H-	E-H-	A
GSM177986	GSE7390	GPL96	1	3	0	1	NA	NA	1	0	1	NA	0	1	1	1	High	2	9	Her2	LumB	Her2	LumB	H+	E+H-HP	H+	L
GSM177987	GSE7390	GPL96	0	1	0	1	NA	NA	1	1	0	NA	0	1	0	0	Low	1	3	Normal	LumA	LumA	LumA	E+H-LP	E+H-LP	E+H-LP	L
GSM177988	GSE7390	GPL96	0	3	0	1	NA	NA	0	0	0	NA	1	1	1	1	High	3	4	Basal	LumB	Basal	LumA	E-H-	E-H-	E-H-	H
GSM177989	GSE7390	GPL96	1	2	0	1	NA	NA	1	1	0	NA	0	1	1	0	Low	1	4	Normal	LumA	LumA	Normal	E+H-LP	E+H-LP	E+H-LP	L
GSM177990	GSE7390	GPL96	0	1	0	1	NA	NA	1	1	0	NA	0	0	0	0	Int	2	8	LumA	LumB	LumA	LumA	E+H-LP	E+H-LP	E+H-LP	L
GSM177991	GSE7390	GPL96	0	1	0	1	NA	NA	1	1	0	NA	0	0	0	0	Int	1	4	Normal	Normal	LumA	Normal	E+H-LP	E+H-LP	E-H-	L
GSM177992	GSE7390	GPL96	0	2	0	1	NA	NA	1	1	0	NA	0	1	0	0	Int	1	8	Normal	LumA	LumA	LumA	E+H-HP	E+H-LP	E+H-LP	L
GSM177993	GSE7390	GPL96	1	2	0	0	NA	NA	0	0	0	NA	1	1	1	0	High	1	4	Basal	Basal	Basal	Basal	E-H-	E-H-	E-H-	H
GSM177994	GSE7390	GPL96	0	2	0	0	NA	NA	0	0	0	NA	1	1	1	0	High	2	9	Basal	Basal	Basal	Basal	E-H-	E-H-	E-H-	L
GSM177995	GSE7390	GPL96	0	2	0	1	NA	1	1	0	1	NA	0	1	0	0	Low	2	9	LumA	LumA	LumA	LumA	E+H-LP	H+	E+H-LP	L
GSM177996	GSE7390	GPL96	0	1	0	1	NA	0	1	1	0	NA	0	0	0	0	Low	1	8	Normal	LumA	LumA	LumA	E+H-LP	E+H-LP	E+H-LP	L
GSM177997	GSE7390	GPL96	0	2	0	1	NA	0	1	1	0	NA	0	1	1	0	High	2	6	Her2	LumB	LumA	Her2	E+H-LP	E+H-LP	E+H-LP	L
GSM177998	GSE7390	GPL96	1	2	0	1	NA	0	1	1	0	NA	0	1	0	0	Int	2	9	LumA	LumB	LumA	LumB	E+H-LP	E+H-LP	E+H-LP	L
GSM177999	GSE7390	GPL96	1	2	0	0	NA	0	0	0	0	NA	1	1	1	1	High	3	3	Basal	Basal	Basal	Basal	E-H-	E-H-	E-H-	H
GSM178000	GSE7390	GPL96	1	2	0	1	NA	0	1	1	0	NA	0	1	1	0	High	2	3	Normal	LumB	LumA	LumB	E+H-HP	E+H-LP	E+H-LP	L
GSM178001	GSE7390	GPL96	0	3	0	1	NA	0	0	1	0	NA	0	1	1	1	High	3	10	Basal	Basal	Basal	Basal	E-H-	E-H-	E-H-	H
GSM178002	GSE7390	GPL96	0	2	0	1	NA	0	1	1	0	NA	0	1	0	0	Low	1	3	LumA	LumA	LumA	LumA	E+H-LP	E+H-LP	E+H-LP	L
GSM178003	GSE7390	GPL96	1	3	0	0	NA	0	0	0	0	NA	1	1	1	1	High	3	10	Basal	Basal	Basal	Basal	E-H-	E-H-	E-H-	H
GSM178004	GSE7390	GPL96	1	NA	0	1	NA	1	1	1	1	NA	0	1	1	0	High	2	5	Her2	LumB	Her2	Her2	H+	H+	E+H-LP	L
GSM178005	GSE7390	GPL96	0	1	0	1	NA	0	1	1	0	NA	0	1	1	1	High	3	6	Her2	LumB	LumB	LumB	E+H-HP	E+H-HP	E+H-HP	L
GSM178006	GSE7390	GPL96	0	3	0	0	NA	1	0	0	1	NA	0	1	1	1	High	3	5	Basal	Her2	Her2	Her2	H+	H+	H+	L
GSM178007	GSE7390	GPL96	1	2	0	1	NA	0	1	1	0	NA	0	1	0	0	Int	2	4	LumA	LumB	LumA	LumA	E+H-LP	E+H-LP	E+H-LP	L
GSM178008	GSE7390	GPL96	0	1	0	1	NA	0	1	1	0	NA	0	1	0	0	Low	2	8	LumA	LumB	LumA	LumA	E+H-LP	E+H-LP	E+H-LP	L
GSM178009	GSE7390	GPL96	1	3	0	0	NA	0	0	0	0	NA	1	1	1	1	High	3	4	Basal	Her2	Basal	Her2	E-H-	E-H-	E-H-	L
GSM178011	GSE7390	GPL96	1	NA	0	1	NA	0	0	0	0	NA	1	1	1	1	High	2	4	Basal	Basal	Basal	Basal	E-H-	E-H-	E-H-	A
GSM178012	GSE7390	GPL96	0	3	0	1	NA	0	0	0	0	NA	1	1	1	1	High	3	10	Basal	Basal	Basal	Basal	E-H-	E-H-	E-H-	A
GSM178017	GSE7390	GPL96	0	3	0	0	NA	0	0	0	0	NA	1	1	1	1	High	3	4	Her2	Her2	Her2	Her2	E-H-	H+	E-H-	L
GSM178018	GSE7390	GPL96	1	2	0	1	NA	0	1	1	0	NA	0	1	1	1	High	2	6	LumB	LumB	LumB	LumA	E+H-HP	E+H-HP	E+H-HP	L
GSM178019	GSE7390	GPL96	0	2	0	1	NA	0	1	1	0	NA	0	0	0	0	Low	1	8	LumA	LumA	LumA	LumA	E+H-LP	E+H-LP	E+H-LP	L
GSM178020	GSE7390	GPL96	1	3	0	1	NA	1	1	1	1	NA	0	1	1	1	High	3	5	Her2	Her2	Her2	LumB	H+	H+	E+H-HP	L
GSM178022	GSE7390	GPL96	0	3	0	0	NA	0	1	1	0	NA	0	0	0	0	Int	2	3	LumA	LumA	LumA	LumA	E+H-LP	E+H-LP	E+H-LP	L
GSM178025	GSE7390	GPL96	1	2	0	1	NA	0	1	1	0	NA	0	1	1	1	High	3	1	Her2	LumB	LumB	LumB	E+H-HP	E+H-HP	E+H-HP	H
GSM178028	GSE7390	GPL96	1	2	0	0	NA	1	0	0	1	NA	0	1	1	1	High	3	5	Basal	Her2	Her2	Her2	H+	H+	H+	H
GSM178036	GSE7390	GPL96	1	3	0	0	NA	1	1	1	1	NA	0	1	1	0	High	2	3	LumA	LumA	LumA	LumA	H+	E+H-LP	E+H-LP	L
GSM178037	GSE7390	GPL96	0	1	0	1	NA	0	1	1	0	NA	0	1	0	0	Low	2	7	LumA	LumB	LumA	LumA	E+H-LP	E+H-LP	E+H-LP	L
GSM178038	GSE7390	GPL96	1	2	0	1	NA	0	1	0	0	NA	0	1	1	1	High	3	6	LumB	LumB	LumB	LumA	E+H-HP	E+H-HP	E+H-HP	L
GSM178046	GSE7390	GPL96	1	2	0	1	NA	NA	1	1	0	NA	0	1	0	0	Int	2	3	Her2	LumB	Her2	LumB	E+H-LP	E+H-HP	E+H-LP	L
GSM178049	GSE7390	GPL96	1	2	0	1	NA	NA	1	1	0	NA	0	1	1	0	Int	1	6	LumA	LumA	LumA	LumA	E+H-HP	E+H-HP	E+H-HP	L
GSM178050	GSE7390	GPL96	0	3	0	0	NA	NA	1	0	1	NA	0	1	1	1	High	3	9	Her2	LumB	LumB	LumB	E+H-HP	E+H-HP	E+H-HP	H
GSM178051	GSE7390	GPL96	1	2	0	1	NA	NA	1	1	0	NA	0	0	0	0	Int	1	4	Normal	LumA	Normal	Normal	E+H-LP	E+H-LP	E+H-LP	L
GSM178053	GSE7390	GPL96	1	2	0	1	NA	NA	1	0	0	NA	0	1	1	1	High	2	1	LumB	LumB	LumA	LumB	E+H-HP	E+H-HP	E+H-HP	L
GSM178054	GSE7390	GPL96	1	1	0	1	NA	NA	1	1	0	NA	0	0	0	0	Low	1	3	Normal	LumA	LumA	LumA	E+H-LP	E+H-LP	E+H-LP	L
GSM178055	GSE7390	GPL96	0	3	0	0	NA	NA	0	0	0	NA	1	1	1	1	High	3	4	Basal	LumB	Basal	LumB	E-H-	E-H-	E-H-	L
GSM178056	GSE7390	GPL96	0	3	0	1	NA	NA	1	1	0	NA	0	1	0	1	High	2	6	LumB	LumB	LumB	LumB	E+H-HP	E+H-HP	E+H-HP	L
GSM178057	GSE7390	GPL96	0	3	0	1	NA	NA	1	1	0	NA	0	1	0	0	Low	3	8	LumB	LumB	LumA	LumA	E+H-LP	E+H-HP	E+H-HP	L
GSM178058	GSE7390	GPL96	0	3	0	1	NA	NA	0	0	0	NA	1	1	1	1	High	3	8	Her2	Her2	Her2	LumB	E-H-	E+H-HP	E+H-HP	L
GSM178059	GSE7390	GPL96	0	3	0	0	NA	NA	0	0	0	NA	1	1	1	1	High	3	10	Basal	Basal	Basal	Basal	E-H-	E-H-	E-H-	A
GSM178060	GSE7390	GPL96	1	1	0	1	NA	NA	1	1	0	NA	0	1	1	1	High	3	1	Her2	LumB	LumB	LumB	E+H-HP	E+H-HP	E+H-HP	L
GSM178061	GSE7390	GPL96	1	2	0	1	NA	NA	1	0	0	NA	0	1	0	0	High	2	1	Normal	LumA	LumA	LumB	E+H-HP	E+H-HP	E+H-LP	L
GSM178062	GSE7390	GPL96	0	2	0	1	NA	NA	1	0	0	NA	0	1	1	0	High	1	3	Normal	LumA	Her2	Her2	E+H-HP	E+H-HP	E+H-LP	L
GSM178063	GSE7390	GPL96	0	3	0	0	NA	NA	0	1	1	NA	0	1	1	1	High	3	5	Her2	Her2	Her2	LumB	H+	H+	H+	L
GSM178064	GSE7390	GPL96	0	3	0	1	NA	NA	1	1	0	NA	0	1	1	1	High	2	7	LumB	LumB	LumA	LumA	E+H-LP	E+H-HP	E+H-HP	L
GSM178065	GSE7390	GPL96	0	3	0	0	NA	NA	0	0	1	NA	0	1	1	1	High	3	5	Basal	Her2	Her2	Her2	H+	H+	H+	L
GSM178066	GSE7390	GPL96	0	3	0	0	NA	NA	0	0	1	NA	0	1	1	1	High	3	5	Her2	Her2	Her2	LumB	H+	H+	H+	H
GSM178067	GSE7390	GPL96	0	2	0	1	NA	NA	1	1	0	NA	0	1	0	0	Int	1	3	LumA	LumA	LumA	LumA	E+H-LP	E+H-LP	E+H-LP	L
GSM178068	GSE7390	GPL96	0	3	0	1	NA	NA	1	0	0	NA	0	1	1	1	High	3	1	Her2	LumB	LumB	LumB	E+H-HP	E+H-HP	E+H-HP	L
GSM178069	GSE7390	GPL96	1	1	0	0	NA	NA	1	0	0	NA	0	1	1	1	High	3	1	LumB	LumB	LumB	LumB	E+H-HP	E+H-HP	E+H-HP	L
GSM178070	GSE7390	GPL96	1	2	0	1	NA	NA	1	1	0	NA	0	1	0	0	Low	2	7	LumA	LumA	LumA	LumA	E+H-LP	E+H-HP	E+H-HP	L
GSM178071	GSE7390	GPL96	1	2	0	1	NA	NA	1	1	0	NA	0	1	0	0	Int	1	3	Normal	LumA	LumA	LumA	E+H-LP	E+H-LP	E+H-LP	L
GSM178072	GSE7390	GPL96	0	1	0	1	NA	NA	1	1	0	NA	0	1	0	0	Low	2	4	LumA	LumA	LumA	LumA	E+H-HP	E+H-HP	E+H-LP	L
GSM178073	GSE7390	GPL96	0	3	0	0	NA	NA	0	0	1	NA	0	1	1	1	High	3	5	Her2	Her2	Her2	Her2	H+	H+	H+	A
GSM178074	GSE7390	GPL96	1	3	0	1	NA	NA	1	0	0	NA	0	1	0	1	High	2	6	Her2	LumB	LumB	LumB	E+H-HP	E+H-HP	E+H-HP	L
GSM178075	GSE7390	GPL96	0	3	0	0	NA	NA	0	0	0	NA	1	1	1	1	High	3	10	Basal	Basal	Basal	Basal	E-H-	E-H-	E-H-	A
GSM178076	GSE7390	GPL96	0	2	0	1	NA	NA	1	1	0	NA	0	1	0	0	High	1	4	Normal	LumA	LumA	LumB	E+H-LP	E+H-LP	E+H-LP	L
GSM178078	GSE7390	GPL96	0	3	0	0	NA	NA	0	0	0	NA	1	1	1	1	High	3	1	Basal	Basal	Basal	Basal	E-H-	E-H-	E-H-	A
GSM178079	GSE7390	GPL96	1	3	0	0	NA	NA	0	0	0	NA	1	1	1	1	High	3	10	Basal	Basal	Basal	Basal	E-H-	E-H-	E-H-	A
GSM178080	GSE7390	GPL96	0	1	0	1	NA	NA	1	1	0	NA	0	1	1	0	Int	3	7	LumB	LumB	LumB	LumA	E+H-LP	E+H-HP	E+H-HP	L
GSM178081	GSE7390	GPL96	0	2	0	1	NA	NA	1	1	0	NA	0	0	0	0	High	1	7	Normal	LumA	Her2	LumB	E+H-LP	E+H-HP	E+H-LP	L
GSM178082	GSE7390	GPL96	1	3	0	0	NA	NA	0	0	0	NA	1	1	1	1	High	3	10	Basal	Basal	Basal	Basal	E-H-	E-H-	E-H-	A
GSM232194	GSE9195	GPL570	0	NA	1	1	0	NA	1	0	1	NA	0	1	1	1	High	2	1	LumB	LumB	LumA	LumB	E+H-HP	H+	H+	H
GSM232195	GSE9195	GPL570	0	1	1	1	1	NA	1	1	0	NA	0	1	0	0	Low	2	8	LumA	LumA	LumA	LumA	E+H-LP	E+H-LP	E+H-LP	L
GSM232196	GSE9195	GPL570	0	1	0	1	1	NA	1	1	0	NA	0	1	1	0	Low	2	2	LumB	LumA	LumA	LumA	E+H-HP	E+H-HP	E+H-HP	H
GSM232197	GSE9195	GPL570	0	3	0	1	0	NA	1	0	0	NA	0	1	1	0	High	2	1	LumA	LumA	LumA	LumA	E+H-HP	E+H-HP	E+H-LP	L
GSM232198	GSE9195	GPL570	1	3	1	1	1	NA	1	1	1	NA	0	1	1	1	High	2	8	LumB	LumB	LumA	LumA	H+	H+	E+H-HP	H
GSM232199	GSE9195	GPL570	0	3	0	1	0	NA	0	0	0	NA	1	1	1	1	High	3	1	Basal	Her2	Her2	LumB	E-H-	E+H-HP	E-H-	A
GSM232200	GSE9195	GPL570	0	3	1	1	0	NA	1	0	1	NA	0	1	1	1	High	3	1	LumB	LumB	LumB	LumB	E+H-HP	H+	E+H-HP	H
GSM232201	GSE9195	GPL570	0	3	1	1	1	NA	1	1	0	NA	0	1	1	1	High	2	9	LumB	LumB	LumA	LumA	E+H-HP	H+	E+H-HP	H
GSM232202	GSE9195	GPL570	0	1	1	1	1	NA	1	1	0	NA	0	1	1	0	Low	1	8	LumA	LumA	LumA	LumA	E+H-LP	E+H-HP	E+H-HP	H
GSM232203	GSE9195	GPL570	0	2	1	1	1	NA	1	1	0	NA	0	1	1	0	Int	2	8	LumA	LumB	LumA	LumA	E+H-HP	E+H-HP	E+H-HP	L
GSM232204	GSE9195	GPL570	0	NA	0	1	0	NA	1	0	0	NA	0	1	1	0	High	3	8	Her2	LumB	LumA	LumB	E+H-HP	E+H-HP	E+H-HP	L
GSM232205	GSE9195	GPL570	0	NA	1	1	1	NA	1	1	0	NA	0	1	1	0	Low	1	8	LumA	LumA	LumA	LumA	E+H-LP	E+H-HP	E+H-LP	H
GSM232206	GSE9195	GPL570	0	2	0	1	0	NA	1	0	0	NA	0	1	1	0	Low	2	3	LumA	LumA	LumA	LumA	E+H-HP	E+H-HP	E+H-LP	L
GSM232207	GSE9195	GPL570	0	3	0	1	1	NA	1	0	0	NA	0	1	0	0	Low	1	7	LumA	LumA	LumA	LumA	E+H-LP	E+H-LP	E+H-LP	H
GSM232208	GSE9195	GPL570	0	1	1	1	1	NA	1	1	0	NA	0	1	0	0	Low	1	8	LumA	LumA	LumA	LumA	E+H-LP	E+H-LP	E+H-LP	H
GSM232209	GSE9195	GPL570	0	1	0	1	1	NA	1	1	0	NA	0	1	1	0	Low	1	8	LumA	LumA	LumA	LumA	E+H-HP	E+H-HP	E+H-LP	H
GSM232210	GSE9195	GPL570	0	3	0	1	1	NA	1	1	0	NA	0	1	1	1	High	3	9	LumB	LumB	LumB	LumB	E+H-HP	E+H-HP	E+H-HP	H
GSM232211	GSE9195	GPL570	1	2	1	1	1	NA	1	1	0	NA	0	1	1	1	Int	1	8	LumA	LumA	LumA	LumA	E+H-HP	E+H-HP	E+H-HP	H
GSM232212	GSE9195	GPL570	0	3	0	1	1	NA	1	1	0	NA	0	1	1	0	Int	2	6	LumB	LumB	LumA	LumA	E+H-HP	E+H-HP	E+H-HP	L
GSM232213	GSE9195	GPL570	0	1	0	1	1	NA	1	1	0	NA	0	0	0	0	Low	1	8	Normal	LumA	LumA	LumA	E+H-LP	E+H-LP	E+H-LP	L
GSM232214	GSE9195	GPL570	0	2	0	1	1	NA	1	1	0	NA	0	1	1	1	High	2	9	LumB	LumB	LumB	LumA	E+H-HP	E+H-HP	E+H-HP	H
GSM232215	GSE9195	GPL570	0	NA	0	1	0	NA	1	0	0	NA	0	1	1	0	High	2	8	Her2	LumA	LumA	LumA	E+H-LP	H+	E+H-HP	H
GSM232216	GSE9195	GPL570	0	2	0	1	1	NA	1	1	0	NA	0	0	0	0	Low	1	8	LumA	LumA	LumA	LumA	E+H-LP	E+H-LP	E+H-LP	L
GSM232217	GSE9195	GPL570	0	3	0	1	0	NA	1	0	0	NA	0	1	1	1	High	3	9	LumB	LumB	LumB	LumB	E+H-HP	E+H-HP	E+H-HP	H
GSM232218	GSE9195	GPL570	0	1	1	1	1	NA	1	1	0	NA	0	1	0	0	Low	1	8	Normal	LumA	LumA	LumA	E+H-LP	E+H-LP	E+H-LP	L
GSM232219	GSE9195	GPL570	0	2	1	1	1	NA	1	1	0	NA	0	1	1	0	Low	1	8	LumA	LumA	LumA	LumA	E+H-LP	E+H-LP	E+H-LP	L
GSM232220	GSE9195	GPL570	0	3	0	1	1	NA	1	1	0	NA	0	1	1	1	High	3	2	LumB	LumB	LumA	LumB	E+H-HP	E+H-HP	E+H-HP	L
GSM232221	GSE9195	GPL570	1	3	1	1	0	NA	1	0	0	NA	0	1	1	1	High	3	8	LumB	LumB	LumA	LumA	E+H-HP	E+H-HP	E+H-HP	A
GSM232222	GSE9195	GPL570	1	3	1	1	0	NA	1	0	0	NA	0	1	1	1	High	3	1	LumB	LumB	LumA	LumA	E+H-HP	E+H-HP	E+H-HP	H
GSM232223	GSE9195	GPL570	0	2	1	1	1	NA	1	1	0	NA	0	1	1	1	Int	2	8	LumB	LumB	LumA	LumA	E+H-HP	E+H-HP	E+H-HP	L
GSM232224	GSE9195	GPL570	1	3	1	1	1	NA	1	1	0	NA	0	1	1	1	High	2	7	LumA	LumA	LumA	LumB	E+H-HP	E+H-HP	E+H-HP	L
GSM232225	GSE9195	GPL570	0	3	0	1	1	NA	1	1	0	NA	0	1	1	1	High	3	8	LumB	LumB	LumA	LumA	E+H-HP	E+H-HP	E+H-HP	H
GSM232226	GSE9195	GPL570	0	NA	0	1	0	NA	1	0	0	NA	0	1	0	0	Low	1	8	LumA	LumA	LumA	LumA	E+H-LP	E+H-LP	E+H-LP	H
GSM232227	GSE9195	GPL570	0	3	0	1	1	NA	1	0	0	NA	0	1	1	1	High	3	1	Her2	LumB	LumA	LumB	E+H-HP	E+H-HP	E+H-HP	H
GSM232228	GSE9195	GPL570	0	3	1	1	1	NA	1	1	0	NA	0	1	1	1	High	3	1	LumB	LumB	LumB	LumB	E+H-HP	E+H-HP	E+H-HP	H
GSM232229	GSE9195	GPL570	0	NA	0	1	0	NA	1	0	0	NA	0	0	1	0	Low	2	2	LumA	LumB	LumA	LumA	E+H-LP	E+H-HP	E+H-LP	L
GSM232230	GSE9195	GPL570	0	1	1	1	0	NA	1	0	0	NA	0	1	0	0	Low	2	8	LumA	LumB	LumA	LumA	E+H-LP	E+H-LP	E+H-LP	H
GSM232231	GSE9195	GPL570	1	NA	1	1	1	NA	1	0	0	NA	0	1	1	1	Int	3	8	LumB	LumB	LumA	LumA	E+H-HP	E+H-HP	E+H-HP	L
GSM232232	GSE9195	GPL570	0	NA	0	1	1	NA	1	1	0	NA	0	1	1	0	Int	1	7	Normal	LumA	LumA	LumB	E+H-LP	E+H-LP	E+H-LP	L
GSM232233	GSE9195	GPL570	0	NA	0	1	1	NA	1	1	0	NA	0	0	0	0	Low	1	8	LumA	LumA	LumA	LumA	E+H-LP	E+H-LP	E+H-LP	L
GSM232234	GSE9195	GPL570	0	2	0	1	1	NA	1	0	0	NA	0	1	0	0	Int	1	8	LumA	LumA	LumA	LumA	E+H-HP	E+H-HP	E+H-LP	H
GSM232235	GSE9195	GPL570	0	NA	1	1	1	NA	1	0	0	NA	0	1	0	0	Int	1	2	Normal	LumA	LumA	LumA	E+H-LP	E+H-LP	E+H-LP	L
GSM232236	GSE9195	GPL570	1	3	0	1	0	NA	1	0	0	NA	0	1	1	1	High	3	8	Her2	LumB	LumA	LumB	E+H-HP	E+H-HP	E+H-HP	A
GSM232237	GSE9195	GPL570	0	NA	0	1	1	NA	1	1	0	NA	0	1	1	0	Low	1	7	LumA	LumA	LumA	LumA	E+H-LP	E+H-LP	E+H-LP	A
GSM232238	GSE9195	GPL570	1	2	0	1	1	NA	1	1	0	NA	0	1	0	0	Low	1	8	LumB	LumA	LumA	LumA	E+H-LP	E+H-HP	E+H-HP	H
GSM232239	GSE9195	GPL570	0	2	0	1	1	NA	1	1	0	NA	0	0	0	0	Low	1	7	LumA	LumA	LumA	LumA	E+H-LP	E+H-HP	E+H-LP	L
GSM232240	GSE9195	GPL570	0	3	1	1	0	NA	1	0	0	NA	0	1	1	1	Low	2	8	LumB	LumB	LumA	LumA	E+H-HP	E+H-HP	E+H-HP	H
GSM232241	GSE9195	GPL570	0	2	0	1	1	NA	1	1	0	NA	0	1	1	0	Low	2	7	LumA	LumA	LumA	LumA	E+H-HP	E+H-HP	E+H-HP	L
GSM232242	GSE9195	GPL570	0	2	0	1	1	NA	1	1	0	NA	0	1	0	0	Int	1	8	Normal	LumA	LumA	LumB	E+H-LP	E+H-LP	E+H-LP	H
GSM232243	GSE9195	GPL570	0	NA	0	1	1	NA	1	1	0	NA	0	1	1	0	Low	1	7	LumA	LumA	LumA	LumA	E+H-LP	E+H-LP	E+H-LP	L
GSM232244	GSE9195	GPL570	0	3	0	1	1	NA	1	1	0	NA	0	1	1	1	High	3	8	LumB	LumB	LumB	LumA	E+H-HP	E+H-HP	E+H-HP	H
GSM232245	GSE9195	GPL570	0	3	0	1	0	NA	1	0	0	NA	0	1	1	0	Int	2	9	LumA	LumB	LumA	LumB	E+H-HP	E+H-HP	E+H-LP	L
GSM232246	GSE9195	GPL570	0	NA	1	1	1	NA	1	1	0	NA	0	1	1	1	High	3	8	LumB	LumB	LumB	LumA	E+H-HP	E+H-HP	E+H-HP	H
GSM232247	GSE9195	GPL570	0	1	0	1	1	NA	1	1	0	NA	0	1	0	0	Low	1	8	Normal	LumA	LumA	LumA	E+H-LP	E+H-LP	E+H-LP	L
GSM232248	GSE9195	GPL570	0	2	0	1	1	NA	1	0	1	NA	0	1	1	1	High	2	5	Her2	LumB	LumA	LumB	H+	E+H-HP	H+	L
GSM232249	GSE9195	GPL570	0	NA	1	1	1	NA	1	1	0	NA	0	1	1	0	Low	1	2	LumA	LumA	LumA	LumA	E+H-LP	E+H-HP	E+H-LP	H
GSM232250	GSE9195	GPL570	0	3	1	1	1	NA	1	1	0	NA	0	1	1	0	Low	2	8	LumA	LumA	LumA	LumA	E+H-HP	E+H-HP	E+H-HP	L
GSM232251	GSE9195	GPL570	0	NA	0	1	1	NA	1	1	1	NA	0	0	0	0	Low	1	7	Normal	LumA	LumA	Normal	E+H-LP	H+	E+H-LP	L
GSM232252	GSE9195	GPL570	1	1	1	1	1	NA	1	1	0	NA	0	1	1	0	Low	2	8	LumB	LumB	LumA	LumA	E+H-LP	E+H-HP	E+H-HP	A
GSM232253	GSE9195	GPL570	0	2	1	1	1	NA	1	1	0	NA	0	1	1	0	Low	3	9	LumB	LumB	LumA	LumA	E+H-LP	E+H-HP	E+H-HP	H
GSM232254	GSE9195	GPL570	0	1	0	1	1	NA	1	0	0	NA	0	1	1	0	Int	2	8	LumB	LumB	LumA	LumA	E+H-HP	E+H-HP	E+H-HP	H
GSM232255	GSE9195	GPL570	0	1	1	1	1	NA	1	1	0	NA	0	0	0	0	Low	1	8	Normal	LumA	LumA	LumA	E+H-LP	E+H-LP	E+H-LP	L
GSM232256	GSE9195	GPL570	0	1	1	1	1	NA	1	1	0	NA	0	1	1	0	High	1	7	LumA	LumA	LumA	LumA	E+H-LP	E+H-HP	E+H-LP	L
GSM232257	GSE9195	GPL570	0	NA	1	1	1	NA	1	1	0	NA	0	1	1	0	Int	1	8	LumA	LumA	LumA	LumA	E+H-LP	E+H-LP	E+H-LP	H
GSM232258	GSE9195	GPL570	0	2	1	1	1	NA	1	0	0	NA	0	1	1	1	High	3	9	LumB	LumB	LumA	LumA	E+H-HP	E+H-HP	E+H-HP	H
GSM232259	GSE9195	GPL570	0	NA	0	1	0	NA	0	0	1	NA	0	1	1	1	High	3	9	Her2	Her2	Her2	LumB	H+	H+	H+	H
GSM232260	GSE9195	GPL570	1	3	1	1	1	NA	0	1	0	NA	0	1	1	1	High	3	10	Basal	Her2	Basal	LumB	E-H-	E-H-	E-H-	A
GSM232261	GSE9195	GPL570	0	2	1	1	1	NA	1	1	0	NA	0	1	0	0	Int	1	8	LumA	LumA	LumA	LumA	E+H-LP	E+H-HP	E+H-LP	L
GSM232262	GSE9195	GPL570	0	NA	0	1	1	NA	1	1	0	NA	0	1	1	0	Low	2	7	LumA	LumB	LumA	LumA	E+H-HP	E+H-HP	E+H-HP	L
GSM232263	GSE9195	GPL570	1	3	0	1	0	NA	1	0	0	NA	0	1	1	1	High	3	1	Her2	LumB	Her2	LumB	E+H-HP	E+H-HP	E+H-HP	L
GSM232264	GSE9195	GPL570	0	3	1	1	1	NA	1	1	0	NA	0	1	1	1	High	3	9	LumB	LumB	LumB	LumB	E+H-HP	E+H-HP	E+H-HP	H
GSM232265	GSE9195	GPL570	1	2	1	1	1	NA	1	1	0	NA	0	1	1	1	High	2	8	LumB	LumB	LumB	LumA	E+H-HP	E+H-HP	E+H-HP	H
GSM232266	GSE9195	GPL570	0	2	0	1	1	NA	1	0	0	NA	0	1	1	1	High	3	8	LumB	LumB	LumB	LumA	E+H-HP	E+H-HP	E+H-HP	H
GSM232267	GSE9195	GPL570	1	2	1	1	1	NA	1	1	1	NA	0	1	1	1	High	2	5	Her2	LumB	Her2	LumB	H+	H+	E+H-HP	L
GSM232268	GSE9195	GPL570	0	NA	1	1	1	NA	1	1	0	NA	0	1	1	1	High	3	8	Her2	LumB	LumA	LumB	E+H-HP	E+H-HP	E+H-HP	A
GSM232269	GSE9195	GPL570	0	2	0	1	1	NA	1	0	0	NA	0	1	1	1	High	3	6	Her2	LumB	LumB	LumB	E+H-HP	E+H-HP	E+H-HP	H
GSM232270	GSE9195	GPL570	0	1	0	1	1	NA	1	1	0	NA	0	1	1	0	Low	2	7	LumA	LumA	LumA	LumA	E+H-LP	E+H-LP	E+H-HP	L
GSM308256	GSE12776	GPL570	1	1	NA	0	0	1	0	0	1	0	0	1	1	1	High	3	1	Her2	Her2	Her2	LumB	H+	H+	H+	H
GSM308257	GSE12776	GPL570	1	1	NA	1	1	0	1	0	0	0	0	1	1	1	High	2	8	LumB	LumB	LumA	LumA	E+H-HP	E+H-HP	E+H-HP	H
GSM308258	GSE12776	GPL570	1	3	NA	1	1	0	1	0	0	0	0	1	1	1	High	3	1	Her2	LumB	LumA	LumB	E+H-HP	E+H-HP	E+H-HP	H
GSM308259	GSE12776	GPL570	1	3	NA	0	0	0	0	0	1	1	0	1	1	1	High	3	5	Basal	Her2	Her2	Her2	H+	H+	H+	H
GSM308260	GSE12776	GPL570	1	1	NA	1	1	0	1	1	0	0	0	1	1	1	High	2	8	Her2	LumB	LumA	LumB	E+H-HP	E+H-HP	E+H-HP	H
GSM308261	GSE12776	GPL570	1	3	NA	0	0	0	0	0	0	1	1	1	1	1	High	3	9	Basal	Her2	Basal	Basal	E-H-	E-H-	E-H-	A
GSM308262	GSE12776	GPL570	1	1	NA	1	0	0	1	0	0	0	0	1	1	1	High	3	6	Her2	LumB	LumA	LumB	E+H-HP	E+H-HP	E+H-HP	H
GSM308263	GSE12776	GPL570	1	3	NA	1	1	0	1	0	0	0	0	1	0	0	High	2	2	Her2	LumA	LumA	Her2	E+H-HP	E+H-LP	E+H-HP	L
GSM308264	GSE12776	GPL570	0	3	NA	1	1	0	1	1	0	0	0	1	1	1	High	3	9	LumB	LumB	LumB	LumB	E+H-HP	E+H-HP	E+H-HP	H
GSM308265	GSE12776	GPL570	1	3	NA	0	0	1	0	0	1	0	0	1	1	1	High	3	5	Her2	Her2	Her2	Her2	H+	H+	H+	H
GSM308266	GSE12776	GPL570	1	3	NA	1	0	0	1	0	0	0	0	1	1	1	High	3	9	Her2	LumB	Her2	LumB	E-H-	E+H-HP	E+H-HP	H
GSM308267	GSE12776	GPL570	1	1	NA	0	1	1	0	0	1	0	0	1	1	1	High	3	5	Basal	Her2	Her2	LumB	H+	H+	H+	H
GSM308268	GSE12776	GPL570	1	3	NA	1	0	1	1	0	1	0	0	1	1	1	High	2	8	LumB	LumB	LumA	LumB	H+	H+	H+	H
GSM308269	GSE12776	GPL570	1	3	NA	0	0	1	0	0	1	0	0	1	1	1	High	3	10	Basal	Her2	Her2	Her2	H+	H+	E-H-	A
GSM308270	GSE12776	GPL570	1	3	NA	1	1	0	1	0	0	0	0	1	1	1	High	3	9	LumB	LumB	LumA	LumB	E+H-HP	E+H-HP	E+H-HP	L
GSM308271	GSE12776	GPL570	0	1	NA	0	0	0	0	0	0	1	1	1	1	1	High	3	10	Basal	Basal	Basal	Basal	E-H-	E-H-	E-H-	A
GSM308272	GSE12776	GPL570	1	3	NA	0	0	1	0	0	1	0	0	1	1	1	High	3	5	Her2	LumB	Her2	Her2	H+	H+	H+	H
GSM308273	GSE12776	GPL570	1	1	NA	0	0	0	0	0	0	1	1	1	1	1	High	3	10	Basal	Basal	Basal	Basal	E-H-	E-H-	E-H-	A
GSM308274	GSE12776	GPL570	0	3	NA	0	0	0	0	0	0	1	1	1	1	1	High	3	10	Basal	Basal	Basal	Basal	E-H-	E-H-	E-H-	A
GSM308275	GSE12776	GPL570	1	3	NA	0	0	0	0	0	0	1	1	1	1	1	High	3	9	Basal	Basal	Basal	Basal	E-H-	E-H-	E-H-	A
GSM308276	GSE12776	GPL570	1	1	NA	0	1	1	0	0	1	0	0	1	1	1	High	3	5	Her2	Her2	Her2	Her2	H+	H+	H+	H
GSM308277	GSE12776	GPL570	1	3	NA	1	1	0	1	1	0	0	0	1	1	1	High	2	9	Her2	LumB	LumA	LumB	E+H-HP	E+H-HP	E+H-HP	L
GSM308278	GSE12776	GPL570	1	1	NA	0	0	1	0	0	1	0	0	1	1	1	High	3	1	Her2	LumB	Her2	LumB	H+	H+	H+	H
GSM308279	GSE12776	GPL570	1	3	NA	0	0	1	0	0	1	0	0	1	1	1	High	3	1	Her2	Her2	Her2	LumB	H+	E+H-HP	E+H-HP	A
GSM308280	GSE12776	GPL570	1	1	NA	0	1	0	0	0	0	0	1	1	1	1	High	3	10	Basal	Basal	Basal	Basal	E-H-	E-H-	E-H-	A
GSM308281	GSE12776	GPL570	1	3	NA	0	0	0	0	0	0	1	1	1	1	1	High	3	10	Basal	Basal	Basal	Basal	E-H-	E-H-	E-H-	A
GSM308282	GSE12776	GPL570	1	3	NA	0	0	0	0	0	0	1	1	1	1	1	High	3	10	Her2	Her2	Her2	LumB	E-H-	H+	E-H-	H
GSM308283	GSE12776	GPL570	1	3	NA	0	0	0	0	0	0	1	1	1	1	1	High	3	10	Basal	Basal	Basal	Basal	E-H-	E-H-	E-H-	A
GSM308284	GSE12776	GPL570	1	3	NA	1	1	1	0	0	1	0	0	1	1	1	High	2	5	Basal	Her2	Her2	Her2	H+	H+	H+	H
GSM308285	GSE12776	GPL570	1	3	NA	0	0	0	0	0	0	1	1	1	1	1	High	3	10	Basal	Basal	Basal	Basal	E-H-	E-H-	E-H-	H
GSM308286	GSE12776	GPL570	1	3	NA	0	0	1	0	0	1	0	0	1	1	1	High	3	5	Her2	Her2	Her2	LumB	H+	H+	H+	H
GSM308287	GSE12776	GPL570	1	3	NA	1	1	0	1	1	0	0	0	1	1	0	Low	1	8	Normal	LumA	LumA	LumA	E+H-LP	E+H-LP	E+H-LP	L
GSM308288	GSE12776	GPL570	1	3	NA	1	0	0	1	0	0	0	0	1	1	1	High	2	1	LumA	LumB	LumA	LumB	E+H-HP	E+H-HP	E+H-HP	L
GSM308289	GSE12776	GPL570	1	3	NA	1	0	0	1	0	0	0	0	1	1	1	High	3	1	LumB	LumB	LumA	LumA	E+H-HP	E+H-HP	E+H-HP	H
GSM308290	GSE12776	GPL570	1	3	NA	1	0	1	0	0	1	0	0	1	1	1	High	3	1	Her2	Her2	Her2	LumB	H+	H+	H+	H
GSM308291	GSE12776	GPL570	1	3	NA	0	1	0	0	0	0	0	1	1	1	1	High	3	10	Basal	Basal	Basal	Basal	E-H-	E-H-	E-H-	A
GSM308292	GSE12776	GPL570	1	3	NA	1	1	0	1	1	0	0	0	1	1	1	High	3	9	LumB	LumB	LumA	LumB	E+H-HP	E+H-HP	E+H-HP	L
GSM308293	GSE12776	GPL570	1	3	NA	1	1	0	1	1	0	0	0	1	1	1	Int	1	8	LumA	LumA	LumA	LumA	E+H-HP	E+H-LP	E+H-HP	L
GSM308294	GSE12776	GPL570	1	3	NA	1	0	1	1	0	1	0	0	1	1	1	High	2	5	Her2	LumA	LumA	Her2	H+	H+	H+	L
GSM308295	GSE12776	GPL570	1	3	NA	0	0	0	0	0	0	1	1	1	1	1	High	3	10	Basal	Basal	Basal	Basal	E-H-	E-H-	E-H-	H
GSM308296	GSE12776	GPL570	0	3	NA	1	1	0	1	0	0	0	0	1	1	1	High	3	9	Her2	LumB	LumA	LumB	E+H-HP	E+H-HP	E+H-HP	H
GSM308297	GSE12776	GPL570	1	1	NA	1	1	0	1	0	0	0	0	1	1	1	High	3	6	LumB	LumB	LumA	LumB	E+H-HP	E+H-HP	E+H-HP	H
GSM308298	GSE12776	GPL570	1	1	NA	1	1	1	1	0	1	0	0	1	1	1	High	3	9	Her2	LumB	Her2	LumB	H+	H+	E+H-HP	H
GSM308299	GSE12776	GPL570	1	3	NA	0	0	0	0	0	1	1	0	1	1	1	High	2	1	Basal	Normal	Her2	Her2	H+	H+	E-H-	H
GSM308300	GSE12776	GPL570	1	3	NA	1	0	0	1	0	0	0	0	1	1	1	Int	2	8	LumB	LumB	LumA	LumA	E+H-HP	E+H-HP	E+H-HP	H
GSM308301	GSE12776	GPL570	0	1	NA	0	0	0	0	0	0	1	1	1	1	1	High	3	10	Basal	Basal	Basal	Basal	E-H-	E-H-	E-H-	A
GSM308302	GSE12776	GPL570	1	1	NA	1	0	0	1	0	0	0	0	1	0	0	High	1	6	Normal	LumA	LumA	Her2	E+H-LP	E+H-LP	E+H-LP	L
GSM308303	GSE12776	GPL570	1	3	NA	1	1	0	1	1	0	0	0	1	1	1	High	3	9	Her2	LumB	LumA	LumB	E+H-HP	E+H-HP	E+H-HP	H
GSM308304	GSE12776	GPL570	1	1	NA	1	1	0	1	1	0	0	0	1	1	0	Int	1	9	Normal	LumA	LumA	LumB	E+H-HP	E+H-LP	E+H-LP	L
GSM308305	GSE12776	GPL570	1	3	NA	1	0	1	1	0	1	0	0	1	1	1	High	3	1	Her2	LumB	Her2	Her2	H+	H+	E+H-HP	H
GSM308306	GSE12776	GPL570	1	1	NA	0	0	1	0	0	1	0	0	1	1	1	High	3	5	Basal	Her2	Her2	Her2	H+	H+	H+	H
GSM308307	GSE12776	GPL570	1	3	NA	0	0	0	0	0	0	1	1	1	1	1	High	3	10	Basal	Basal	Basal	Basal	E-H-	E-H-	E-H-	A
GSM308308	GSE12776	GPL570	1	3	NA	0	1	1	0	0	1	0	0	1	1	1	High	3	9	Her2	Her2	Her2	LumB	H+	H+	H+	H
GSM308309	GSE12776	GPL570	1	1	NA	0	1	0	0	0	0	0	1	1	1	1	High	2	10	Basal	Basal	Basal	Basal	E-H-	E-H-	E-H-	H
GSM308310	GSE12776	GPL570	0	3	NA	1	1	0	1	1	0	0	0	1	1	1	High	3	10	Her2	LumB	LumB	LumB	E+H-HP	E+H-HP	E+H-HP	H
GSM308311	GSE12776	GPL570	1	1	NA	0	0	0	0	0	0	1	1	1	1	1	High	3	10	Basal	Basal	Basal	Basal	E-H-	E-H-	E-H-	A
GSM308312	GSE12776	GPL570	0	1	NA	0	0	0	0	0	0	1	1	1	1	1	High	3	10	Basal	Basal	Basal	Basal	E-H-	E-H-	E-H-	A
GSM308313	GSE12776	GPL570	1	NA	NA	0	0	0	0	0	0	1	1	1	1	1	High	3	10	Basal	Basal	Basal	Basal	E-H-	E-H-	E-H-	H
GSM308314	GSE12776	GPL570	1	3	NA	0	0	0	0	0	0	1	1	1	1	1	High	3	10	Basal	Basal	Basal	Basal	E-H-	E-H-	E-H-	A
GSM308315	GSE12776	GPL570	1	3	NA	1	1	0	1	1	0	0	0	1	1	0	Low	2	8	LumA	LumA	LumA	LumA	E+H-HP	E+H-HP	E+H-HP	H
GSM308316	GSE12776	GPL570	1	3	NA	0	0	0	0	0	0	1	1	1	1	0	High	2	9	Basal	Basal	Basal	Basal	E-H-	E-H-	E-H-	H
GSM308318	GSE12776	GPL570	1	3	NA	1	0	0	1	1	1	0	0	1	1	1	High	2	1	Her2	LumB	Her2	LumB	H+	H+	H+	L
GSM308319	GSE12776	GPL570	1	3	NA	0	0	0	0	0	0	1	1	1	1	1	High	3	10	Basal	Basal	Basal	Basal	E-H-	E-H-	E-H-	A
GSM308320	GSE12776	GPL570	1	3	NA	0	0	1	0	0	1	0	0	1	1	1	High	3	5	Her2	Her2	Her2	LumB	H+	H+	H+	H
GSM308321	GSE12776	GPL570	1	3	NA	1	1	0	1	0	0	0	0	1	1	1	High	3	9	Her2	LumB	Her2	LumB	E+H-HP	E+H-HP	E+H-HP	H
GSM308322	GSE12776	GPL570	1	1	NA	1	0	0	1	0	0	0	0	1	1	1	High	3	9	LumB	LumB	LumB	LumB	E+H-HP	E+H-HP	E+H-HP	H
GSM308323	GSE12776	GPL570	1	1	NA	0	0	1	0	0	1	0	0	1	1	1	High	3	5	Her2	Her2	Her2	LumB	H+	H+	H+	L
GSM308324	GSE12776	GPL570	1	3	NA	0	0	0	0	0	0	1	1	1	1	1	High	3	10	Basal	Basal	Basal	Basal	E-H-	E-H-	E-H-	A
GSM308325	GSE12776	GPL570	1	3	NA	1	0	0	1	0	0	0	0	1	1	1	High	3	1	LumB	LumB	LumB	LumB	E+H-HP	E+H-HP	E+H-HP	H
GSM308326	GSE12776	GPL570	1	3	NA	1	1	0	1	0	0	0	0	1	1	1	High	3	1	Her2	LumB	Her2	LumB	E+H-HP	H+	E+H-HP	H
GSM308327	GSE12776	GPL570	0	3	NA	1	1	0	1	0	0	0	0	1	1	1	High	2	9	LumB	LumB	LumB	LumB	E+H-HP	E+H-HP	E+H-HP	H
GSM308328	GSE12776	GPL570	1	3	NA	0	0	0	0	0	0	1	1	1	1	1	High	3	10	Basal	Basal	Basal	Basal	E-H-	E-H-	E-H-	A
GSM308329	GSE12776	GPL570	0	3	NA	1	0	1	1	0	1	0	0	1	1	1	High	3	9	Basal	Basal	Basal	Basal	H+	E-H-	E-H-	H
GSM308330	GSE12776	GPL570	1	3	NA	0	0	0	0	0	0	1	1	1	1	1	High	2	10	Basal	Basal	Basal	Basal	E-H-	E-H-	E-H-	A
GSM308331	GSE12776	GPL570	1	3	NA	1	1	0	1	1	0	0	0	1	1	1	Int	3	8	LumB	LumB	LumA	LumA	E+H-HP	E+H-HP	E+H-HP	H
GSM308332	GSE12776	GPL570	1	3	NA	1	1	0	1	0	0	0	0	1	0	0	Int	1	6	Normal	LumA	LumA	LumA	E+H-HP	E+H-LP	E+H-LP	L
GSM308333	GSE12776	GPL570	1	3	NA	0	0	0	0	0	0	1	1	1	1	1	High	3	10	Basal	Basal	Basal	Basal	E-H-	E-H-	E-H-	A
GSM308334	GSE12776	GPL570	0	3	NA	1	0	1	1	0	1	0	0	1	1	1	High	3	5	Her2	Her2	Her2	LumB	H+	H+	H+	H
GSM308335	GSE12776	GPL570	1	1	NA	0	0	0	0	0	0	1	1	1	1	1	High	3	10	Basal	Basal	Basal	Basal	E-H-	E-H-	E-H-	A
GSM308336	GSE12776	GPL570	1	1	NA	0	0	0	0	0	0	1	1	1	1	1	High	2	10	Basal	Basal	Basal	Basal	E-H-	E-H-	E-H-	H
GSM308337	GSE12776	GPL570	0	3	NA	1	1	0	1	1	0	0	0	1	1	1	Int	2	8	LumB	LumA	LumA	LumA	E+H-HP	E+H-HP	E+H-HP	H
GSM308338	GSE12776	GPL570	1	NA	NA	0	0	0	0	0	0	1	1	1	1	1	High	3	10	Basal	Basal	Basal	Basal	E-H-	E-H-	E-H-	A
GSM308339	GSE12776	GPL570	1	3	NA	0	0	0	0	0	0	1	1	1	1	1	High	3	10	Basal	Basal	Basal	Basal	E-H-	E-H-	E-H-	H
GSM308340	GSE12776	GPL570	1	1	NA	0	1	0	0	0	0	0	1	1	1	1	High	3	1	Her2	LumB	Her2	LumB	E-H-	H+	E+H-HP	H
GSM308341	GSE12776	GPL570	0	1	NA	0	0	0	0	0	0	1	1	1	1	1	High	3	10	Basal	Basal	Basal	Basal	E-H-	E-H-	E-H-	A
GSM308342	GSE12776	GPL570	1	3	NA	0	0	1	0	0	1	0	0	1	1	1	High	3	5	Her2	Her2	Her2	LumB	H+	H+	H+	H
GSM308343	GSE12776	GPL570	1	3	NA	0	0	1	0	0	1	0	0	1	1	1	High	3	5	Her2	Her2	Her2	LumB	H+	H+	H+	H
GSM308344	GSE12776	GPL570	1	1	NA	0	0	0	0	0	0	1	1	1	1	1	High	3	9	Her2	LumB	Her2	LumB	E-H-	H+	E-H-	H
GSM308345	GSE12776	GPL570	1	3	NA	1	0	1	1	0	1	0	0	1	1	0	High	2	6	Her2	LumA	Her2	Her2	H+	H+	H+	L
GSM308346	GSE12776	GPL570	1	3	NA	0	0	0	0	0	0	1	1	1	1	1	High	3	10	Basal	Basal	Basal	Basal	E-H-	E-H-	E-H-	H
GSM308347	GSE12776	GPL570	1	3	NA	1	1	0	1	0	0	0	0	1	1	1	High	3	1	LumB	LumB	LumB	LumB	E+H-HP	E+H-HP	E+H-HP	H
GSM308348	GSE12776	GPL570	1	3	NA	0	0	0	0	0	0	1	1	1	1	1	High	3	9	Basal	Basal	Basal	Basal	E-H-	E-H-	E-H-	A
GSM308349	GSE12776	GPL570	1	3	NA	0	0	0	0	0	0	1	1	1	1	1	High	3	10	Basal	Her2	Her2	Her2	E-H-	E-H-	E-H-	H
GSM308350	GSE12776	GPL570	1	3	NA	1	0	0	0	0	0	0	1	1	1	1	High	3	10	Basal	Basal	Basal	Basal	E-H-	E-H-	E-H-	A
GSM308351	GSE12776	GPL570	0	1	NA	1	1	0	1	1	0	0	0	1	1	1	Int	2	2	LumB	LumB	LumA	LumA	E+H-LP	E+H-HP	E+H-HP	H
GSM308352	GSE12776	GPL570	1	3	NA	0	0	0	0	0	0	1	1	1	1	1	High	3	10	Basal	Basal	Basal	Basal	E-H-	E-H-	E-H-	A
GSM308353	GSE12776	GPL570	0	1	NA	1	1	0	1	1	0	0	0	1	1	1	High	2	1	LumB	LumB	LumA	LumB	E+H-HP	E+H-HP	E+H-HP	L
GSM308354	GSE12776	GPL570	1	3	NA	0	0	0	0	0	0	1	1	1	1	1	High	3	10	Basal	Basal	Basal	Basal	E-H-	E-H-	E-H-	A
GSM308355	GSE12776	GPL570	1	1	NA	1	1	1	1	1	1	0	0	1	1	1	High	3	5	Her2	LumB	Her2	LumB	H+	H+	H+	H
GSM308356	GSE12776	GPL570	1	3	NA	0	0	0	0	0	0	1	1	1	1	1	High	3	10	Basal	Basal	Basal	Basal	E-H-	E-H-	E-H-	A
GSM308357	GSE12776	GPL570	0	1	NA	0	0	0	0	0	0	1	1	1	1	1	High	3	10	Basal	Basal	Basal	Basal	E-H-	E-H-	E-H-	A
GSM308358	GSE12776	GPL570	1	1	NA	1	1	0	1	1	0	0	0	1	0	0	Int	1	8	LumA	LumA	LumA	LumA	E+H-LP	E+H-LP	E+H-LP	L
GSM308359	GSE12776	GPL570	1	3	NA	1	0	0	1	0	0	0	0	1	1	1	High	3	8	LumB	LumB	LumA	LumB	E+H-HP	E+H-HP	E+H-HP	H
GSM308360	GSE12776	GPL570	1	1	NA	1	1	0	1	1	0	0	0	1	1	1	High	3	1	LumB	LumB	LumB	LumA	E+H-HP	E+H-HP	E+H-HP	H
GSM308361	GSE12776	GPL570	1	3	NA	1	1	0	1	1	0	0	0	1	1	1	High	3	9	Her2	LumB	Her2	LumB	E+H-HP	E+H-HP	E+H-HP	H
GSM308362	GSE12776	GPL570	1	3	NA	1	0	1	0	0	1	0	0	1	1	1	High	3	5	Her2	Her2	LumA	LumB	H+	H+	H+	H
GSM308363	GSE12776	GPL570	1	3	NA	1	0	0	1	0	0	0	0	1	1	0	High	3	8	Her2	LumB	LumA	Her2	E+H-HP	E+H-LP	E+H-HP	L
GSM308364	GSE12776	GPL570	1	1	NA	0	0	0	0	0	0	1	1	1	1	0	High	2	4	Normal	Normal	LumA	Her2	E-H-	E-H-	E-H-	L
GSM308365	GSE12776	GPL570	1	3	NA	0	0	0	0	0	0	1	1	1	1	1	High	3	10	Basal	Basal	Basal	Basal	E-H-	E-H-	E-H-	A
GSM308366	GSE12776	GPL570	1	3	NA	0	0	0	0	0	0	1	1	1	1	0	High	2	4	Basal	Basal	Basal	Her2	E-H-	E-H-	E-H-	L
GSM308367	GSE12776	GPL570	1	1	NA	1	1	0	1	1	0	0	0	1	1	1	High	3	6	Her2	LumB	Her2	LumB	E+H-LP	E+H-HP	E+H-HP	H
GSM308368	GSE12776	GPL570	1	1	NA	1	1	0	1	0	0	0	0	1	1	1	High	2	8	Her2	LumB	LumA	LumB	E+H-HP	E+H-HP	E+H-HP	H
GSM308369	GSE12776	GPL570	1	3	NA	1	1	0	1	1	0	0	0	1	1	1	High	2	8	LumB	LumB	LumA	LumA	E+H-HP	E+H-HP	E+H-HP	H
GSM308370	GSE12776	GPL570	1	1	NA	0	1	1	0	0	1	0	0	1	1	1	High	3	9	Basal	Her2	Her2	LumB	H+	H+	H+	H
GSM308371	GSE12776	GPL570	1	1	NA	1	0	1	1	0	1	0	0	1	1	1	High	2	1	Her2	LumA	LumA	LumB	E+H-HP	E+H-HP	E+H-HP	H
GSM308372	GSE12776	GPL570	1	3	NA	1	1	0	1	0	0	0	0	1	1	1	High	3	1	LumB	LumB	LumB	LumB	E+H-HP	E+H-HP	E+H-HP	H
GSM308373	GSE12776	GPL570	1	1	NA	1	1	1	1	1	1	0	0	1	0	0	High	1	5	LumA	LumA	LumA	LumB	H+	E+H-LP	H+	L
GSM308374	GSE12776	GPL570	1	3	NA	0	0	0	0	0	0	1	1	1	1	1	High	3	10	Basal	Basal	Basal	Basal	E-H-	E-H-	E-H-	A
GSM308375	GSE12776	GPL570	1	1	NA	1	1	1	1	1	0	0	0	1	1	1	High	3	1	LumB	LumB	LumA	LumA	E+H-HP	E+H-HP	E+H-HP	H
GSM308376	GSE12776	GPL570	1	3	NA	0	0	0	0	0	0	1	1	1	1	1	High	3	10	Basal	Basal	Basal	Basal	E-H-	E-H-	E-H-	A
GSM308377	GSE12776	GPL570	1	3	NA	0	0	0	0	0	0	1	1	1	1	1	High	3	10	Basal	Basal	Basal	Basal	E-H-	E-H-	E-H-	H
GSM308378	GSE12776	GPL570	1	3	NA	0	0	0	0	0	0	1	1	1	1	1	High	3	10	Basal	Basal	Basal	Basal	E-H-	E-H-	E-H-	H
GSM308379	GSE12776	GPL570	1	NA	NA	0	0	0	1	0	0	1	0	1	1	1	Int	3	8	LumB	LumB	LumA	LumA	E+H-HP	E+H-HP	E+H-HP	L
GSM308380	GSE12776	GPL570	0	3	NA	0	0	0	0	0	0	1	1	1	1	1	High	3	10	Basal	Basal	Basal	Basal	E-H-	E-H-	E-H-	H
GSM308381	GSE12776	GPL570	1	2	NA	1	1	0	1	1	0	0	0	1	1	0	High	1	6	Normal	LumA	LumA	Her2	E+H-HP	E+H-LP	E+H-LP	L
GSM308382	GSE12776	GPL570	1	1	NA	1	1	0	1	0	0	0	0	1	1	0	High	1	1	LumA	LumA	LumA	LumA	E+H-LP	E+H-LP	E+H-LP	L
GSM308383	GSE12776	GPL570	1	1	NA	1	1	1	1	1	1	0	0	1	1	1	High	1	5	Her2	LumA	LumA	LumB	H+	H+	H+	H
GSM308384	GSE12776	GPL570	1	3	NA	1	1	0	1	0	0	0	0	1	1	0	High	2	2	Normal	LumB	LumA	LumB	E+H-HP	E+H-LP	E+H-LP	L
GSM308385	GSE12776	GPL570	1	3	NA	1	1	0	1	1	0	0	0	1	1	1	High	2	2	Normal	LumB	LumA	Her2	E+H-HP	E+H-LP	E+H-HP	L
GSM308386	GSE12776	GPL570	1	3	NA	0	0	1	0	0	1	0	0	1	1	1	High	3	5	Her2	Her2	Her2	LumB	H+	H+	H+	H
GSM308387	GSE12776	GPL570	1	3	NA	0	0	0	0	0	0	1	1	1	1	1	High	3	10	Basal	Basal	Basal	Basal	E-H-	E-H-	E-H-	A
GSM308388	GSE12776	GPL570	0	3	NA	0	0	0	0	0	0	1	1	1	1	1	High	3	10	Basal	Basal	Basal	Basal	E-H-	E-H-	E-H-	A
GSM308389	GSE12776	GPL570	1	1	NA	1	1	0	1	1	0	0	0	1	1	1	High	3	9	Her2	LumB	LumA	LumB	E+H-HP	H+	E+H-HP	H
GSM308390	GSE12776	GPL570	1	NA	NA	0	0	0	1	1	0	1	0	1	1	1	Int	2	8	Her2	LumA	LumA	LumA	E+H-HP	E+H-LP	E+H-HP	H
GSM308391	GSE12776	GPL570	1	NA	NA	0	0	0	0	0	0	1	1	1	1	1	High	3	10	Basal	Basal	Basal	Basal	E-H-	E-H-	E-H-	A
GSM308392	GSE12776	GPL570	1	NA	NA	0	0	0	0	0	0	1	1	1	1	1	High	3	10	Basal	Basal	Basal	Basal	E-H-	E-H-	E-H-	A
GSM308393	GSE12776	GPL570	1	3	NA	0	0	0	0	0	0	1	1	1	1	1	High	3	10	Basal	Basal	Basal	Basal	E-H-	E-H-	E-H-	H
GSM308394	GSE12776	GPL570	1	3	NA	0	0	0	0	0	0	1	1	1	1	1	High	3	10	Basal	Basal	Basal	Basal	E-H-	E-H-	E-H-	H
GSM308395	GSE12776	GPL570	1	NA	NA	0	0	0	1	1	0	1	0	1	1	1	High	2	8	LumB	LumB	LumA	LumA	E+H-HP	E+H-HP	E+H-HP	H
GSM308396	GSE12776	GPL570	1	NA	NA	0	0	0	1	1	1	1	0	1	1	1	High	3	9	Her2	LumB	LumA	LumB	H+	H+	H+	H
GSM308397	GSE12776	GPL570	1	NA	NA	0	0	0	1	0	0	1	0	1	1	1	High	3	9	Her2	LumB	Her2	LumB	E+H-HP	E+H-HP	E+H-HP	H
GSM308398	GSE12776	GPL570	1	3	NA	0	0	0	0	0	0	1	1	1	1	1	High	3	10	Basal	Basal	Basal	Basal	E-H-	E-H-	E-H-	A
GSM308399	GSE12776	GPL570	1	1	NA	1	0	0	1	0	0	0	0	1	1	1	High	3	1	LumB	LumB	LumB	LumB	E+H-HP	E+H-HP	E+H-HP	H
GSM308400	GSE12776	GPL570	1	NA	NA	0	0	0	0	0	0	1	1	1	1	1	High	3	10	Basal	Basal	Basal	Basal	E-H-	E-H-	E-H-	A
GSM308401	GSE12776	GPL570	1	1	NA	1	1	1	1	0	1	0	0	1	1	1	High	3	5	Her2	LumB	Her2	LumB	H+	H+	H+	H
GSM308402	GSE12776	GPL570	1	NA	NA	0	0	0	0	0	1	1	0	1	1	1	High	3	5	Her2	Her2	Her2	Her2	H+	H+	H+	H
GSM308403	GSE12776	GPL570	1	NA	NA	0	0	0	1	0	0	1	0	1	1	1	High	3	1	Her2	LumB	Her2	LumB	E+H-HP	E+H-HP	E+H-HP	H
GSM308404	GSE12776	GPL570	1	3	NA	0	0	0	0	0	0	1	1	1	1	1	High	3	10	Basal	Basal	Basal	Basal	E-H-	E-H-	E-H-	A
GSM308405	GSE12776	GPL570	1	NA	NA	0	0	0	0	0	1	1	0	1	1	1	High	3	9	Her2	Her2	Her2	Her2	H+	H+	H+	L
GSM308406	GSE12776	GPL570	0	1	NA	1	1	0	1	1	0	0	0	1	0	0	High	2	1	LumB	LumB	LumA	LumA	E+H-LP	E+H-HP	E+H-HP	H
GSM308407	GSE12776	GPL570	1	3	NA	1	0	0	0	0	0	0	1	1	1	1	High	3	10	Basal	Basal	Basal	Basal	E-H-	E-H-	E-H-	A
GSM308408	GSE12776	GPL570	1	1	NA	0	0	0	0	0	0	1	1	1	1	1	High	3	10	Basal	Basal	Basal	Basal	E-H-	E-H-	E-H-	A
GSM308409	GSE12776	GPL570	0	3	NA	1	0	0	1	0	0	0	0	1	0	0	Low	1	8	Normal	LumA	LumA	Normal	E+H-LP	E+H-LP	E+H-LP	L
GSM308410	GSE12776	GPL570	1	3	NA	1	1	0	1	1	0	0	0	1	1	1	Low	2	8	LumA	LumA	LumA	LumA	E+H-LP	E+H-HP	E+H-HP	H
GSM308411	GSE12776	GPL570	1	NA	NA	0	0	0	1	0	0	1	0	1	1	1	High	2	9	Basal	Basal	Basal	Basal	E+H-HP	E-H-	E-H-	A
GSM308412	GSE12776	GPL570	1	NA	NA	0	0	0	0	0	1	1	0	1	1	1	High	3	9	Her2	Her2	Her2	LumB	H+	H+	H+	H
GSM308413	GSE12776	GPL570	1	3	NA	1	1	0	1	1	0	0	0	1	1	0	Low	2	8	LumB	LumB	LumA	LumA	E+H-LP	E+H-HP	E+H-HP	H
GSM308414	GSE12776	GPL570	1	3	NA	1	1	0	1	1	0	0	0	1	1	1	High	2	2	Her2	LumB	LumA	LumB	E+H-HP	E+H-HP	E+H-HP	H
GSM308415	GSE12776	GPL570	1	1	NA	1	1	0	1	0	0	0	0	1	1	1	High	3	1	Her2	LumB	LumA	LumB	E+H-HP	E+H-HP	E+H-HP	H
GSM308416	GSE12776	GPL570	1	3	NA	1	1	0	1	1	0	0	0	1	1	1	Int	3	8	LumB	LumB	LumA	LumA	E+H-HP	E+H-HP	E+H-HP	H
GSM308417	GSE12776	GPL570	1	3	NA	1	1	1	1	1	1	0	0	1	1	1	High	3	8	LumB	LumB	LumA	LumA	H+	H+	H+	H
GSM308418	GSE12776	GPL570	1	1	NA	1	1	0	1	0	0	0	0	1	1	1	High	3	6	Her2	LumB	LumA	LumB	E+H-HP	E+H-HP	E+H-HP	L
GSM308419	GSE12776	GPL570	1	3	NA	1	0	1	1	0	1	0	0	1	1	1	High	3	5	Her2	LumB	Her2	LumB	H+	H+	H+	H
GSM308420	GSE12776	GPL570	1	3	NA	1	1	0	1	1	0	0	0	1	1	1	High	3	9	LumB	LumB	LumA	LumB	E+H-HP	E+H-HP	E+H-HP	H
GSM308421	GSE12776	GPL570	1	3	NA	1	0	1	1	0	1	0	0	1	1	1	High	3	9	LumB	LumB	LumB	LumB	E+H-HP	H+	E+H-HP	H
GSM308422	GSE12776	GPL570	1	1	NA	1	1	0	1	0	0	0	0	1	1	0	Int	2	1	LumB	LumB	LumA	LumA	E+H-LP	E+H-HP	E+H-HP	H
GSM308423	GSE12776	GPL570	1	3	NA	1	0	0	1	0	0	0	0	1	1	1	High	3	1	Her2	LumB	LumB	LumB	E+H-HP	E+H-HP	E+H-HP	H
GSM308424	GSE12776	GPL570	1	1	NA	1	1	0	1	0	0	0	0	1	1	1	High	3	9	LumB	LumB	LumB	LumB	E+H-HP	E+H-HP	E+H-HP	H
GSM308425	GSE12776	GPL570	1	3	NA	1	1	0	1	0	1	0	0	1	1	1	High	3	1	Her2	LumB	LumB	LumB	E+H-HP	H+	E+H-HP	H
GSM308426	GSE12776	GPL570	1	1	NA	1	1	0	1	1	0	0	0	1	1	1	High	3	6	LumB	LumB	LumB	LumB	E+H-LP	E+H-HP	E+H-HP	H
GSM308427	GSE12776	GPL570	1	1	NA	1	1	0	1	0	0	0	0	1	1	1	High	3	1	Her2	LumB	Her2	LumB	E+H-HP	H+	E+H-HP	H
GSM308428	GSE12776	GPL570	1	3	NA	1	1	0	1	1	0	0	0	1	1	0	Int	1	8	LumA	LumA	LumA	LumA	E+H-HP	E+H-HP	E+H-HP	H
GSM308429	GSE12776	GPL570	1	1	NA	1	1	0	1	0	0	0	0	1	1	1	High	3	9	LumB	LumB	LumA	LumA	E+H-HP	E+H-HP	E+H-HP	H
GSM308430	GSE12776	GPL570	1	3	NA	1	0	0	0	0	0	0	1	1	1	1	High	3	10	Basal	Basal	Basal	Basal	E-H-	E-H-	E-H-	A
GSM308431	GSE12776	GPL570	1	3	NA	1	1	0	1	0	0	0	0	1	1	0	High	1	8	Normal	LumA	LumA	Her2	E+H-LP	E+H-LP	E+H-LP	H
GSM308432	GSE12776	GPL570	1	3	NA	1	1	0	1	1	0	0	0	1	1	0	Low	2	8	LumA	LumB	LumA	LumA	E+H-LP	E+H-LP	E+H-LP	L
GSM308433	GSE12776	GPL570	1	1	NA	1	1	1	1	1	1	0	0	1	0	0	High	2	5	Her2	LumA	LumA	Her2	H+	E+H-LP	H+	L
GSM308434	GSE12776	GPL570	1	1	NA	1	1	1	1	1	1	0	0	1	1	1	Int	3	8	Her2	LumB	LumA	LumB	H+	H+	H+	H
GSM308435	GSE12776	GPL570	1	3	NA	1	1	0	1	1	0	0	0	1	1	1	High	3	10	Her2	LumB	Her2	LumB	E+H-HP	E+H-HP	E+H-HP	H
GSM308436	GSE12776	GPL570	1	1	NA	1	1	0	1	1	0	0	0	1	1	0	Int	1	6	Her2	LumA	LumA	LumB	E+H-LP	E+H-LP	E+H-LP	L
GSM308437	GSE12776	GPL570	1	3	NA	1	1	0	1	1	0	0	0	1	1	0	Low	2	8	LumA	LumA	LumA	LumA	E+H-HP	E+H-HP	E+H-HP	H
GSM308438	GSE12776	GPL570	1	1	NA	1	0	0	0	0	0	0	1	1	1	1	High	2	2	Her2	Her2	Her2	Her2	E-H-	H+	E+H-HP	H
GSM308439	GSE12776	GPL570	1	3	NA	1	1	0	1	1	0	0	0	1	1	1	High	3	9	LumB	LumB	LumA	LumB	E+H-HP	E+H-HP	E+H-HP	H
GSM308440	GSE12776	GPL570	1	3	NA	1	1	0	1	1	1	0	0	1	1	1	High	3	9	Her2	LumB	Her2	LumB	H+	H+	H+	H
GSM308441	GSE12776	GPL570	1	1	NA	1	1	0	1	1	0	0	0	1	1	0	High	2	8	LumB	LumB	LumA	LumB	E+H-LP	E+H-HP	E+H-HP	H
GSM308442	GSE12776	GPL570	1	3	NA	1	1	0	1	1	0	0	0	1	0	0	Low	2	8	LumA	LumA	LumA	LumA	E+H-LP	E+H-LP	E+H-LP	L
GSM308443	GSE12776	GPL570	1	1	NA	0	0	0	0	0	0	1	1	1	1	1	High	3	10	Basal	Basal	Basal	Basal	E-H-	E-H-	E-H-	A
GSM308444	GSE12776	GPL570	1	3	NA	1	0	0	1	0	0	0	0	1	1	1	High	3	2	Her2	LumB	LumA	LumB	E+H-LP	E+H-HP	E+H-HP	L
GSM308445	GSE12776	GPL570	1	3	NA	1	1	0	1	1	0	0	0	1	0	0	Low	2	8	LumA	LumA	LumA	LumA	E+H-LP	E+H-LP	E+H-LP	L
GSM308446	GSE12776	GPL570	1	1	NA	1	0	0	1	0	0	0	0	1	0	0	High	2	8	LumA	LumB	LumA	LumA	E+H-LP	E+H-HP	E+H-LP	L
GSM308447	GSE12776	GPL570	1	3	NA	1	1	0	1	1	0	0	0	1	0	0	Int	1	9	Normal	LumA	LumA	LumB	E+H-LP	E+H-LP	E+H-LP	H
GSM308448	GSE12776	GPL570	1	3	NA	1	1	0	1	0	0	0	0	1	1	0	Int	1	6	LumA	LumA	LumA	Her2	E+H-LP	E+H-LP	E+H-LP	L
GSM308449	GSE12776	GPL570	1	3	NA	0	0	0	0	0	0	1	1	1	1	1	High	3	10	Basal	Basal	Basal	Basal	E-H-	E-H-	E-H-	A
GSM308450	GSE12776	GPL570	1	1	NA	1	0	0	1	0	0	0	0	1	1	1	High	2	1	Her2	LumB	LumA	LumA	E+H-HP	E+H-HP	E+H-HP	H
GSM308451	GSE12776	GPL570	1	1	NA	1	1	0	1	1	0	0	0	1	1	0	Low	3	8	LumB	LumB	LumA	LumA	E+H-LP	E+H-HP	E+H-HP	H
GSM308452	GSE12776	GPL570	1	3	NA	1	1	0	1	1	0	0	0	1	1	0	Low	1	8	LumB	LumA	LumA	LumA	E+H-HP	E+H-HP	E+H-HP	L
GSM308453	GSE12776	GPL570	1	3	NA	1	1	0	1	1	0	0	0	1	0	1	Low	2	9	LumB	LumB	LumA	LumA	E+H-HP	E+H-HP	E+H-HP	H
GSM308454	GSE12776	GPL570	1	1	NA	1	1	0	1	1	0	0	0	1	0	0	Low	1	8	LumA	LumA	LumA	LumA	E+H-LP	E+H-LP	E+H-LP	L
GSM308455	GSE12776	GPL570	1	2	NA	1	1	0	1	0	0	0	0	1	1	1	High	3	8	LumB	LumB	LumA	LumA	E+H-HP	E+H-HP	E+H-HP	H
GSM308456	GSE12776	GPL570	1	3	NA	1	1	0	1	1	0	0	0	1	1	1	High	3	6	LumB	LumB	LumB	LumA	E+H-HP	E+H-HP	E+H-HP	H
GSM308457	GSE12776	GPL570	1	3	NA	1	1	0	1	0	1	0	0	1	1	1	High	3	9	LumB	LumB	LumB	LumB	E+H-HP	E+H-HP	E+H-HP	H
GSM308458	GSE12776	GPL570	1	1	NA	1	1	0	1	1	0	0	0	1	1	1	High	2	8	LumB	LumB	LumA	LumA	E+H-HP	E+H-HP	E+H-HP	H
GSM308459	GSE12776	GPL570	1	1	NA	1	1	0	1	0	0	0	0	1	1	1	Int	2	8	LumB	LumB	LumA	LumA	E+H-LP	E+H-HP	E+H-HP	H
GSM308460	GSE12776	GPL570	1	3	NA	1	1	0	1	1	0	0	0	1	1	0	Int	3	2	LumB	LumB	LumA	LumB	E+H-LP	E+H-LP	E+H-HP	L
GSM36777	GSE2034	GPL96	0	3	0	1	1	0	1	1	0	0	0	0	1	0	Int	1	7	LumA	LumA	LumA	LumA	E+H-LP	E+H-HP	E+H-LP	L
GSM36778	GSE2034	GPL96	1	3	0	1	0	0	1	0	0	0	0	1	1	1	High	2	4	LumB	LumB	LumB	LumA	E+H-HP	E+H-HP	E+H-HP	L
GSM36779	GSE2034	GPL96	0	1	0	1	1	0	1	1	0	0	0	0	0	0	Low	2	4	LumA	LumA	LumA	LumA	E+H-LP	E+H-HP	E+H-LP	A
GSM36780	GSE2034	GPL96	0	3	0	0	0	1	0	0	1	0	0	1	1	0	High	3	5	Her2	Her2	Her2	Her2	H+	H+	H+	L
GSM36781	GSE2034	GPL96	0	3	0	1	0	1	0	0	1	0	0	1	1	1	High	3	5	Her2	Her2	Her2	LumB	H+	H+	H+	A
GSM36782	GSE2034	GPL96	0	3	0	1	0	0	1	1	0	0	0	0	0	0	Int	1	3	Normal	LumA	LumA	LumA	E+H-LP	E+H-LP	E+H-LP	L
GSM36783	GSE2034	GPL96	0	1	0	1	1	0	1	1	0	0	0	1	0	0	Low	1	8	LumA	LumA	LumA	LumA	E+H-LP	E+H-HP	E+H-LP	L
GSM36784	GSE2034	GPL96	1	3	0	1	1	1	1	1	1	0	0	1	1	0	Int	1	4	Normal	LumA	LumA	Normal	E+H-LP	E+H-HP	E+H-LP	L
GSM36785	GSE2034	GPL96	0	3	0	1	0	0	1	0	0	0	0	1	0	0	Int	3	3	LumB	LumB	LumA	LumA	E+H-LP	E+H-LP	E+H-LP	L
GSM36786	GSE2034	GPL96	0	3	0	1	1	1	1	1	1	0	0	1	1	0	Int	1	3	Normal	LumA	LumA	Normal	H+	E+H-LP	H+	L
GSM36787	GSE2034	GPL96	0	1	0	1	1	0	1	1	0	0	0	1	1	1	Int	3	7	LumB	LumB	LumB	LumA	E+H-HP	E+H-HP	E+H-HP	L
GSM36788	GSE2034	GPL96	0	1	0	0	0	0	0	0	0	1	1	1	1	1	High	3	10	Basal	Basal	Basal	Basal	E-H-	E-H-	E-H-	A
GSM36789	GSE2034	GPL96	1	3	0	1	1	0	1	1	0	0	0	1	1	0	High	3	3	LumB	LumB	LumB	LumA	E+H-HP	E+H-HP	E+H-HP	L
GSM36790	GSE2034	GPL96	0	3	0	1	0	0	1	1	0	0	0	1	0	0	Int	1	7	Normal	LumA	LumA	LumA	E+H-LP	E+H-LP	E+H-LP	L
GSM36791	GSE2034	GPL96	0	1	0	0	0	0	1	1	0	1	0	1	0	0	Int	1	3	Normal	LumA	LumA	LumA	E+H-LP	E+H-LP	E+H-LP	L
GSM36792	GSE2034	GPL96	1	3	0	1	0	0	1	1	0	0	0	1	1	1	Int	2	8	LumB	LumB	LumA	LumA	E+H-LP	E+H-HP	E+H-HP	L
GSM36793	GSE2034	GPL96	0	1	0	0	0	0	0	0	0	1	1	1	1	0	High	1	3	Normal	Normal	Normal	Normal	E-H-	E-H-	E-H-	H
GSM36794	GSE2034	GPL96	0	3	0	1	0	0	0	1	0	0	0	1	1	0	High	3	4	Basal	Basal	Her2	Her2	E-H-	E-H-	E-H-	L
GSM36795	GSE2034	GPL96	0	1	0	0	0	0	0	0	0	1	1	1	1	1	High	3	9	Basal	Basal	Basal	Basal	E-H-	E-H-	E-H-	A
GSM36796	GSE2034	GPL96	0	3	0	1	1	0	1	1	0	0	0	1	1	1	Int	1	7	Her2	LumA	LumA	LumA	E+H-LP	E+H-HP	E+H-HP	L
GSM36797	GSE2034	GPL96	1	3	0	0	1	0	0	0	0	0	1	1	1	1	High	3	10	Basal	Basal	Basal	Basal	E-H-	E-H-	E-H-	A
GSM36798	GSE2034	GPL96	0	3	0	0	0	0	0	0	0	1	1	1	1	1	High	3	4	Basal	Basal	Basal	Basal	E-H-	E-H-	E-H-	H
GSM36799	GSE2034	GPL96	0	3	0	1	0	1	1	0	1	0	0	1	1	1	High	2	3	Her2	LumB	LumB	LumB	H+	E+H-HP	E+H-HP	H
GSM36800	GSE2034	GPL96	1	1	0	0	1	0	1	1	0	0	0	1	1	1	Int	2	2	LumB	LumB	LumB	LumA	E+H-LP	E+H-HP	E+H-HP	H
GSM36801	GSE2034	GPL96	0	3	0	1	0	0	1	0	1	0	0	1	1	1	Int	3	4	Her2	LumB	LumA	LumA	E+H-HP	E+H-HP	E+H-HP	H
GSM36802	GSE2034	GPL96	0	1	0	1	1	0	1	1	0	0	0	1	1	0	Low	2	8	LumA	LumB	LumA	LumA	E+H-LP	E+H-HP	E+H-LP	L
GSM36803	GSE2034	GPL96	0	1	0	1	1	0	1	1	0	0	0	1	1	0	Low	2	3	LumA	LumB	LumA	LumA	E+H-LP	E+H-HP	E+H-LP	L
GSM36804	GSE2034	GPL96	0	1	0	1	1	0	1	1	0	0	0	0	1	0	Low	1	3	LumA	LumA	LumA	LumA	E+H-LP	E+H-LP	E+H-LP	L
GSM36805	GSE2034	GPL96	0	3	0	1	0	0	1	1	1	0	0	1	1	0	Low	3	8	LumB	LumB	LumA	LumA	E+H-LP	E+H-HP	E+H-HP	L
GSM36806	GSE2034	GPL96	0	1	0	1	1	0	1	1	0	0	0	0	0	0	Low	1	7	Normal	LumA	LumA	LumA	E+H-LP	E+H-LP	E+H-LP	L
GSM36807	GSE2034	GPL96	0	3	0	1	1	0	1	1	0	0	0	1	0	0	Int	1	4	Normal	LumA	LumA	Normal	E+H-LP	E+H-LP	E+H-LP	L
GSM36808	GSE2034	GPL96	0	3	0	0	0	0	1	0	0	1	0	1	1	0	High	2	3	Normal	Basal	Her2	Her2	E+H-LP	E+H-HP	E-H-	H
GSM36809	GSE2034	GPL96	0	3	0	0	0	0	0	0	0	1	1	1	1	1	High	3	4	Basal	Basal	Basal	Basal	E-H-	E-H-	E-H-	L
GSM36810	GSE2034	GPL96	0	3	0	1	1	0	1	1	0	0	0	1	1	0	High	3	7	LumB	LumB	LumB	LumA	E+H-LP	E+H-HP	E+H-HP	L
GSM36811	GSE2034	GPL96	1	1	0	1	1	0	1	1	0	0	0	1	0	0	Low	1	4	Normal	LumA	LumA	LumA	E+H-HP	E+H-LP	E+H-LP	L
GSM36812	GSE2034	GPL96	0	2	0	0	0	0	1	1	0	1	0	0	0	0	Low	1	4	Normal	LumA	LumA	LumA	E+H-LP	E+H-LP	E+H-LP	L
GSM36813	GSE2034	GPL96	1	1	0	1	1	0	1	1	0	0	0	1	1	1	Int	2	3	Her2	LumB	LumA	LumB	E+H-LP	E+H-HP	E+H-HP	H
GSM36814	GSE2034	GPL96	1	1	0	1	0	1	1	1	1	0	0	1	1	1	High	2	4	Her2	LumB	Her2	Her2	H+	H+	E+H-HP	L
GSM36815	GSE2034	GPL96	1	3	0	1	0	0	1	0	1	0	0	1	0	0	Low	2	8	LumA	LumA	LumA	LumA	H+	E+H-HP	E+H-LP	L
GSM36816	GSE2034	GPL96	0	1	0	0	1	0	1	1	0	0	0	1	1	1	High	3	4	Basal	LumB	Her2	Her2	E-H-	E+H-HP	E-H-	A
GSM36817	GSE2034	GPL96	0	1	0	1	1	0	1	1	0	0	0	1	1	0	High	2	4	Basal	Basal	Basal	Basal	E-H-	E-H-	E-H-	L
GSM36818	GSE2034	GPL96	1	3	0	1	1	0	1	1	0	0	0	1	0	0	Int	2	4	LumA	LumB	LumA	LumA	E+H-LP	E+H-LP	E+H-LP	L
GSM36819	GSE2034	GPL96	0	1	0	1	1	0	1	1	0	0	0	1	1	0	Low	1	3	LumA	LumA	LumA	LumA	E+H-LP	E+H-HP	E+H-LP	L
GSM36820	GSE2034	GPL96	0	3	0	1	1	0	1	1	0	0	0	1	1	1	High	3	1	LumB	LumB	LumB	LumB	E+H-HP	E+H-HP	E+H-HP	H
GSM36821	GSE2034	GPL96	0	3	0	1	0	0	1	1	0	0	0	1	1	1	High	2	4	Her2	LumB	LumB	LumB	E+H-LP	E+H-HP	E+H-HP	L
GSM36822	GSE2034	GPL96	0	3	0	0	0	0	0	0	0	1	1	1	1	1	High	3	10	Basal	Basal	Basal	Basal	E-H-	E-H-	E-H-	H
GSM36823	GSE2034	GPL96	0	1	0	1	1	0	1	1	0	0	0	1	1	1	High	3	6	Her2	LumB	LumB	LumA	E+H-HP	E+H-HP	E+H-HP	L
GSM36824	GSE2034	GPL96	0	3	0	1	0	0	0	0	0	0	1	1	1	1	High	3	10	Basal	Basal	Basal	Basal	E-H-	E-H-	E-H-	A
GSM36825	GSE2034	GPL96	0	3	0	1	1	0	1	1	0	0	0	0	0	0	Low	1	4	Normal	LumA	LumA	LumA	E+H-LP	E+H-LP	E+H-LP	L
GSM36826	GSE2034	GPL96	1	1	0	1	1	0	1	0	0	0	0	1	1	0	High	2	6	Her2	LumB	Her2	LumB	E+H-LP	E+H-HP	E+H-LP	L
GSM36827	GSE2034	GPL96	0	3	0	0	0	0	0	0	0	1	1	1	1	1	High	3	4	Basal	Basal	Basal	Basal	E-H-	E-H-	E-H-	A
GSM36828	GSE2034	GPL96	0	3	0	0	0	0	0	0	0	1	1	1	1	1	High	3	4	Basal	Basal	Basal	Basal	E-H-	E-H-	E-H-	A
GSM36829	GSE2034	GPL96	0	3	0	1	1	0	1	1	0	0	0	1	1	1	High	3	3	Her2	LumB	LumB	LumB	E+H-HP	E+H-HP	E+H-HP	L
GSM36830	GSE2034	GPL96	0	1	0	1	1	0	1	0	0	0	0	0	0	0	Low	2	3	LumA	LumB	LumA	LumA	E+H-LP	E+H-LP	E+H-LP	L
GSM36831	GSE2034	GPL96	0	1	0	1	1	0	1	0	0	0	0	0	0	0	Int	1	3	Normal	LumA	LumA	LumA	E+H-LP	E+H-LP	E+H-LP	L
GSM36832	GSE2034	GPL96	0	1	0	1	1	0	1	1	0	0	0	0	0	0	Low	1	4	Normal	LumA	LumA	LumA	E+H-LP	E+H-LP	E+H-LP	L
GSM36833	GSE2034	GPL96	0	3	0	0	0	1	0	0	1	0	0	1	1	1	High	3	4	Basal	Her2	Her2	Basal	H+	E-H-	E-H-	A
GSM36834	GSE2034	GPL96	0	3	0	1	0	1	1	0	1	0	0	1	1	1	High	3	9	Her2	LumB	LumB	LumB	H+	H+	H+	H
GSM36835	GSE2034	GPL96	1	3	0	0	0	0	0	0	0	1	1	1	1	1	High	3	4	Basal	Basal	Basal	Basal	E-H-	E-H-	E-H-	A
GSM36836	GSE2034	GPL96	0	3	0	1	1	0	1	1	0	0	0	1	0	0	Int	1	7	LumA	LumA	LumA	LumA	E+H-LP	E+H-HP	E+H-HP	H
GSM36837	GSE2034	GPL96	0	3	0	1	1	0	1	0	0	0	0	1	1	1	Low	3	7	LumB	LumB	LumB	LumA	E+H-HP	E+H-HP	E+H-HP	L
GSM36838	GSE2034	GPL96	1	3	0	1	1	0	1	1	0	0	0	1	1	1	Low	2	3	LumB	LumB	LumA	LumA	E+H-HP	E+H-HP	E+H-HP	L
GSM36839	GSE2034	GPL96	1	1	0	1	0	0	1	1	0	0	0	1	0	0	Low	1	3	Normal	LumA	LumA	LumA	E+H-LP	E+H-LP	E+H-LP	L
GSM36840	GSE2034	GPL96	0	3	0	1	1	0	1	1	0	0	0	0	0	0	Int	1	3	Normal	LumA	LumA	LumA	E+H-LP	E+H-LP	E+H-LP	L
GSM36841	GSE2034	GPL96	0	3	0	1	1	0	1	1	0	0	0	1	1	0	Low	3	2	LumB	LumB	LumB	LumA	E+H-LP	E+H-HP	E+H-HP	L
GSM36842	GSE2034	GPL96	0	1	0	1	1	1	1	1	1	0	0	1	1	1	High	2	5	Her2	LumA	LumB	LumA	H+	H+	H+	L
GSM36843	GSE2034	GPL96	0	3	0	1	1	0	1	1	0	0	0	1	0	0	Low	2	7	LumA	LumB	LumA	LumA	E+H-LP	E+H-HP	E+H-LP	L
GSM36844	GSE2034	GPL96	0	3	0	1	0	0	1	1	0	0	0	1	1	1	High	3	9	Her2	LumB	LumB	LumB	E+H-HP	E+H-HP	E+H-HP	L
GSM36845	GSE2034	GPL96	0	2	0	1	1	0	1	1	0	0	0	0	0	0	Low	1	7	LumA	LumA	LumA	LumA	E+H-LP	E+H-LP	E+H-LP	L
GSM36846	GSE2034	GPL96	0	3	0	0	0	0	0	0	0	1	1	1	1	1	High	3	10	Basal	Basal	Basal	Basal	E-H-	E-H-	E-H-	A
GSM36847	GSE2034	GPL96	0	3	0	0	0	0	0	0	0	1	1	1	1	1	High	3	9	Basal	Basal	Basal	Basal	E-H-	E-H-	E-H-	A
GSM36848	GSE2034	GPL96	0	1	0	1	1	0	1	1	0	0	0	0	0	0	Low	1	3	Normal	LumA	LumA	LumA	E+H-LP	E+H-LP	E+H-LP	L
GSM36849	GSE2034	GPL96	0	3	0	1	1	0	1	0	0	0	0	0	0	0	Int	2	3	LumA	LumB	LumA	LumA	E+H-LP	E+H-HP	E+H-LP	L
GSM36850	GSE2034	GPL96	0	3	0	1	1	0	1	1	0	0	0	0	1	0	Int	2	7	Normal	LumA	LumA	LumA	E+H-LP	E+H-HP	E+H-LP	L
GSM36851	GSE2034	GPL96	0	3	0	1	0	1	0	0	1	0	0	1	0	0	High	2	4	Normal	Her2	Her2	LumB	H+	H+	E-H-	L
GSM36852	GSE2034	GPL96	0	3	0	1	1	1	1	0	1	0	0	1	0	0	High	2	5	Normal	LumB	Her2	LumB	H+	H+	H+	L
GSM36853	GSE2034	GPL96	0	3	0	1	1	0	1	1	0	0	0	0	1	0	Low	2	8	LumA	LumA	LumA	LumA	E+H-LP	E+H-HP	E+H-LP	L
GSM36854	GSE2034	GPL96	0	2	0	0	1	0	1	0	0	0	0	0	1	0	Int	2	4	Normal	LumB	LumA	LumA	E+H-LP	E+H-LP	E+H-LP	L
GSM36855	GSE2034	GPL96	0	3	0	0	1	0	0	0	0	0	1	1	1	1	High	3	10	Basal	Basal	Basal	Basal	E-H-	E-H-	E-H-	H
GSM36856	GSE2034	GPL96	0	3	0	1	1	0	1	1	1	0	0	0	0	0	Low	2	8	LumB	LumB	LumA	LumA	E+H-HP	E+H-HP	E+H-HP	L
GSM36857	GSE2034	GPL96	0	3	0	1	1	0	1	1	0	0	0	1	1	0	Int	2	7	LumB	LumB	LumA	LumB	E+H-LP	E+H-HP	E+H-LP	L
GSM36858	GSE2034	GPL96	1	1	0	1	1	1	1	0	1	0	0	1	1	1	High	3	5	LumB	LumB	LumB	LumB	H+	H+	H+	H
GSM36859	GSE2034	GPL96	0	3	0	1	1	0	1	1	0	0	0	1	1	0	Low	1	8	LumA	LumA	LumA	LumA	E+H-LP	E+H-LP	E+H-LP	L
GSM36860	GSE2034	GPL96	1	3	0	1	1	1	1	1	1	0	0	1	1	1	High	3	9	Her2	LumB	Her2	LumB	H+	E+H-HP	E+H-HP	H
GSM36861	GSE2034	GPL96	0	2	0	1	0	0	1	1	1	0	0	0	0	0	Low	1	8	LumA	LumA	LumA	LumA	E+H-LP	E+H-LP	E+H-LP	L
GSM36862	GSE2034	GPL96	1	3	0	0	0	0	0	0	0	1	1	1	1	1	High	3	10	Basal	Basal	Basal	Basal	E-H-	E-H-	E-H-	A
GSM36863	GSE2034	GPL96	0	3	0	0	1	0	1	1	0	0	0	1	1	1	High	2	4	Her2	LumB	Her2	LumB	E+H-LP	E+H-HP	E+H-HP	L
GSM36864	GSE2034	GPL96	0	3	0	1	1	0	1	1	0	0	0	1	1	0	High	3	9	LumB	LumB	LumB	LumB	E+H-LP	E+H-HP	E+H-LP	L
GSM36865	GSE2034	GPL96	0	3	0	0	0	0	0	0	0	1	1	1	1	1	High	3	10	Basal	Basal	Basal	Basal	E-H-	E-H-	E-H-	A
GSM36866	GSE2034	GPL96	0	1	0	1	1	0	1	1	0	0	0	0	0	0	Low	2	7	LumA	LumA	LumA	LumA	E+H-LP	E+H-LP	E+H-LP	L
GSM36867	GSE2034	GPL96	0	1	0	1	1	0	1	1	0	0	0	1	1	0	Low	2	8	LumA	LumB	LumA	LumA	E+H-LP	E+H-HP	E+H-HP	L
GSM36868	GSE2034	GPL96	0	3	0	1	1	0	1	1	0	0	0	0	0	0	Low	1	8	LumA	LumA	LumA	LumA	E+H-LP	E+H-LP	E+H-LP	L
GSM36869	GSE2034	GPL96	0	3	0	1	1	0	1	0	0	0	0	0	0	0	Int	1	3	Normal	LumA	LumA	LumA	E+H-LP	E+H-LP	E+H-LP	L
GSM36870	GSE2034	GPL96	1	3	0	1	0	0	1	1	1	0	0	1	1	1	High	3	1	LumB	LumB	LumB	LumB	E+H-HP	E+H-HP	E+H-HP	L
GSM36871	GSE2034	GPL96	0	3	0	1	1	0	1	1	0	0	0	1	0	0	Low	1	7	Normal	LumA	LumA	LumA	E+H-LP	E+H-LP	E+H-LP	L
GSM36872	GSE2034	GPL96	1	1	0	1	1	1	1	0	1	0	0	1	1	1	High	3	5	Her2	LumB	Her2	Her2	H+	H+	H+	L
GSM36873	GSE2034	GPL96	0	1	0	1	1	0	1	1	0	0	0	1	1	1	Int	2	2	LumB	LumB	LumA	LumA	E+H-LP	E+H-HP	E+H-HP	L
GSM36874	GSE2034	GPL96	1	1	0	1	1	0	1	1	0	0	0	1	1	1	Int	1	3	LumA	LumA	LumA	LumA	E+H-LP	E+H-HP	E+H-HP	L
GSM36875	GSE2034	GPL96	1	3	0	0	0	0	0	0	0	1	1	1	1	1	High	3	10	Basal	Basal	Basal	Basal	E-H-	E-H-	E-H-	A
GSM36876	GSE2034	GPL96	0	3	0	0	0	0	0	0	0	1	1	1	1	1	High	3	10	Basal	Basal	Basal	Basal	E-H-	E-H-	E-H-	A
GSM36877	GSE2034	GPL96	1	3	0	1	0	0	1	0	0	0	0	1	1	1	High	3	9	Her2	LumB	Her2	LumB	E+H-HP	E+H-HP	E+H-HP	H
GSM36878	GSE2034	GPL96	0	3	0	1	1	0	1	1	0	0	0	0	1	1	High	3	7	LumB	LumB	LumB	LumA	E+H-HP	E+H-HP	E+H-HP	L
GSM36879	GSE2034	GPL96	1	3	0	0	0	1	0	0	1	0	0	1	1	1	High	2	5	Her2	Her2	Her2	Her2	H+	H+	E-H-	L
GSM36880	GSE2034	GPL96	0	3	0	1	1	0	1	0	0	0	0	1	1	0	Int	2	7	Normal	LumB	LumA	LumB	E+H-LP	E+H-HP	E+H-LP	L
GSM36881	GSE2034	GPL96	1	1	0	1	1	0	1	1	0	0	0	1	1	1	High	3	9	LumB	LumB	LumB	LumA	E+H-HP	E+H-HP	E+H-HP	L
GSM36882	GSE2034	GPL96	0	3	0	1	1	0	1	1	0	0	0	0	1	0	Int	1	3	Normal	LumA	LumA	Normal	E+H-LP	E+H-LP	E+H-LP	L
GSM36883	GSE2034	GPL96	0	1	0	1	0	0	0	0	0	0	1	1	0	0	High	1	3	Normal	LumA	LumA	Normal	E+H-LP	E+H-LP	E+H-LP	L
GSM36884	GSE2034	GPL96	0	1	0	1	1	1	1	0	1	0	0	1	1	1	High	3	1	Her2	Her2	Her2	LumB	H+	H+	H+	L
GSM36885	GSE2034	GPL96	1	1	0	1	1	0	1	1	0	0	0	0	0	0	Int	1	3	Normal	LumA	LumA	Normal	E+H-LP	E+H-LP	E+H-LP	L
GSM36886	GSE2034	GPL96	0	3	0	0	0	0	1	0	0	1	0	0	1	1	High	3	4	Basal	LumB	Her2	Her2	E+H-HP	E+H-HP	E-H-	L
GSM36887	GSE2034	GPL96	0	1	0	1	1	0	1	0	0	0	0	0	1	0	Low	1	4	Normal	LumA	LumA	LumA	E+H-LP	E+H-LP	E+H-LP	L
GSM36888	GSE2034	GPL96	1	1	0	1	0	0	1	0	0	0	0	1	1	1	High	2	1	Her2	LumB	Her2	LumB	E+H-HP	E+H-HP	E+H-HP	H
GSM36889	GSE2034	GPL96	0	3	0	1	1	0	1	0	0	0	0	0	1	0	Int	2	4	Normal	LumB	Her2	Her2	E-H-	E+H-LP	E-H-	L
GSM36890	GSE2034	GPL96	0	1	0	1	0	0	1	0	0	0	0	0	1	0	High	2	4	Her2	Basal	Her2	Her2	E+H-LP	E+H-HP	E-H-	L
GSM36891	GSE2034	GPL96	0	3	0	0	0	0	0	0	0	1	1	1	1	1	High	3	10	Basal	Basal	Basal	Basal	E-H-	E-H-	E-H-	A
GSM36892	GSE2034	GPL96	0	3	0	1	1	0	1	1	1	0	0	1	1	1	High	3	6	Her2	LumB	Her2	LumB	E+H-HP	H+	E+H-HP	L
GSM36893	GSE2034	GPL96	0	3	0	1	0	0	1	0	0	0	0	1	0	0	Int	2	7	LumB	LumB	LumA	LumA	E+H-LP	E+H-HP	E+H-HP	L
GSM36894	GSE2034	GPL96	0	3	0	1	1	1	1	0	1	0	0	0	1	0	High	1	4	Normal	LumA	Normal	Normal	H+	H+	E+H-LP	L
GSM36895	GSE2034	GPL96	0	2	0	1	1	0	1	0	0	0	0	0	0	0	Int	2	4	LumB	LumB	LumB	LumA	E+H-LP	E+H-HP	E+H-LP	L
GSM36896	GSE2034	GPL96	0	3	0	1	1	0	1	1	1	0	0	1	0	0	Low	2	7	LumA	LumA	LumA	LumA	E+H-LP	E+H-LP	E+H-LP	L
GSM36897	GSE2034	GPL96	1	3	0	1	1	0	1	1	0	0	0	1	1	0	Low	1	3	LumA	LumA	LumA	LumA	E+H-HP	E+H-HP	E+H-HP	L
GSM36898	GSE2034	GPL96	1	3	0	1	0	0	1	1	0	0	0	1	1	1	High	2	7	Her2	LumA	Her2	Her2	E+H-HP	E+H-HP	E+H-HP	L
GSM36899	GSE2034	GPL96	0	1	0	1	1	0	1	1	0	0	0	1	1	1	High	3	6	LumB	LumB	LumB	LumB	E+H-HP	E+H-HP	E+H-HP	A
GSM36900	GSE2034	GPL96	0	3	0	1	0	0	0	1	0	0	0	1	1	1	High	3	10	Basal	Basal	Basal	Basal	E-H-	E-H-	E-H-	A
GSM36901	GSE2034	GPL96	0	3	0	1	0	0	0	0	0	0	1	1	1	1	High	3	10	Basal	Basal	Basal	Basal	E-H-	E-H-	E-H-	A
GSM36902	GSE2034	GPL96	1	3	0	1	1	0	0	0	0	0	1	1	1	0	High	1	4	Normal	Normal	Basal	Basal	E-H-	E-H-	E-H-	L
GSM36903	GSE2034	GPL96	1	3	0	1	1	0	1	0	0	0	0	1	1	1	High	3	1	Her2	LumB	Her2	LumB	E+H-HP	E+H-HP	E+H-HP	L
GSM36904	GSE2034	GPL96	0	1	0	0	0	1	0	0	1	0	0	1	1	1	High	2	5	Her2	Her2	Her2	Her2	H+	H+	H+	H
GSM36905	GSE2034	GPL96	1	1	0	0	0	0	0	0	0	1	1	1	1	0	High	3	4	Basal	Basal	Basal	Her2	E-H-	E-H-	E-H-	H
GSM36906	GSE2034	GPL96	0	3	0	0	0	0	0	0	0	1	1	1	1	1	High	3	10	Basal	Her2	Her2	LumB	E-H-	E+H-HP	E-H-	A
GSM36907	GSE2034	GPL96	0	3	0	1	1	0	1	1	0	0	0	0	1	0	Low	2	3	Normal	LumA	LumA	LumA	E+H-LP	E+H-HP	E+H-LP	L
GSM36908	GSE2034	GPL96	1	3	0	1	1	0	1	1	0	0	0	0	1	1	Int	3	8	LumB	LumB	LumB	LumA	E+H-HP	E+H-HP	E+H-HP	L
GSM36909	GSE2034	GPL96	0	1	0	0	0	0	0	0	0	1	1	1	0	0	High	2	4	Normal	Normal	Normal	Her2	E-H-	E-H-	E-H-	L
GSM36910	GSE2034	GPL96	0	3	0	1	1	0	1	1	0	0	0	1	1	0	Low	1	8	LumA	LumA	LumA	LumA	E+H-LP	E+H-LP	E+H-LP	L
GSM36911	GSE2034	GPL96	1	3	0	1	0	0	1	0	0	0	0	0	1	0	High	2	8	LumA	LumB	LumA	LumA	E+H-LP	E+H-LP	E+H-LP	H
GSM36912	GSE2034	GPL96	0	3	0	0	0	0	0	0	0	1	1	1	1	1	High	3	6	Basal	Basal	Basal	Basal	E-H-	E-H-	E-H-	A
GSM36913	GSE2034	GPL96	0	3	0	1	0	0	1	1	0	0	0	0	0	0	Int	1	3	LumA	LumA	LumA	LumA	E+H-LP	E+H-LP	E+H-LP	L
GSM36914	GSE2034	GPL96	0	1	0	1	1	0	1	1	0	0	0	1	1	0	Low	1	3	Normal	LumA	LumA	LumA	E+H-LP	E+H-LP	E+H-LP	L
GSM36915	GSE2034	GPL96	0	1	0	0	0	1	0	0	1	0	0	1	1	0	High	2	5	Her2	Her2	Her2	Her2	H+	H+	H+	L
GSM36916	GSE2034	GPL96	0	1	0	1	1	0	1	1	0	0	0	0	0	0	Low	1	3	Normal	LumA	LumA	LumA	E+H-LP	E+H-LP	E+H-LP	L
GSM36917	GSE2034	GPL96	0	1	0	1	1	0	1	0	0	0	0	1	1	0	Int	1	3	LumA	LumA	LumA	LumA	E+H-LP	E+H-LP	E+H-LP	L
GSM36918	GSE2034	GPL96	1	3	0	0	0	0	1	0	0	1	0	1	1	1	High	2	4	Basal	Basal	Basal	Basal	E+H-HP	E-H-	E-H-	A
GSM36919	GSE2034	GPL96	0	1	0	1	1	0	1	1	0	0	0	1	0	0	Low	1	7	LumA	LumA	LumA	LumA	E+H-LP	E+H-HP	E+H-HP	L
GSM36920	GSE2034	GPL96	1	3	0	1	1	1	1	1	1	0	0	1	1	0	High	2	5	Her2	LumB	LumA	LumB	H+	H+	H+	H
GSM36921	GSE2034	GPL96	0	3	0	1	1	0	1	1	0	0	0	1	1	1	Low	2	8	LumB	LumB	LumA	LumA	E+H-HP	E+H-HP	E+H-HP	L
GSM36922	GSE2034	GPL96	0	3	0	1	0	0	1	0	0	0	0	1	0	0	Low	2	6	LumB	LumB	LumB	LumA	E+H-LP	E+H-HP	E+H-HP	L
GSM36923	GSE2034	GPL96	1	3	0	0	0	0	0	0	0	1	1	1	1	1	High	3	10	Basal	Basal	Basal	Basal	E-H-	E-H-	E-H-	A
GSM36924	GSE2034	GPL96	1	1	0	1	1	0	1	1	0	0	0	1	1	1	High	3	6	LumB	LumB	LumB	LumA	E+H-HP	E+H-HP	E+H-HP	H
GSM36925	GSE2034	GPL96	0	3	0	1	1	0	1	1	0	0	0	0	0	0	Int	1	3	Normal	LumA	LumA	LumA	E+H-LP	E+H-LP	E+H-LP	L
GSM36926	GSE2034	GPL96	1	1	0	0	0	1	0	0	1	0	0	1	1	1	High	3	5	Her2	Her2	Her2	Her2	H+	H+	H+	L
GSM36927	GSE2034	GPL96	1	3	0	1	1	0	0	0	0	0	1	1	1	1	High	3	10	Basal	Basal	Basal	Basal	E-H-	E-H-	E-H-	A
GSM36928	GSE2034	GPL96	1	3	0	1	1	0	1	0	0	0	0	1	1	0	High	2	9	LumA	LumB	LumA	LumB	E+H-LP	E+H-HP	E+H-LP	L
GSM36929	GSE2034	GPL96	0	1	0	1	0	0	1	0	1	0	0	1	1	1	High	3	1	Her2	LumB	LumB	LumB	H+	H+	H+	L
GSM36930	GSE2034	GPL96	0	3	0	1	0	1	1	0	1	0	0	1	1	0	High	2	1	LumB	LumB	LumB	LumA	H+	H+	E+H-HP	L
GSM36931	GSE2034	GPL96	1	1	0	1	1	0	0	0	0	0	1	1	1	1	High	2	10	Basal	Basal	Basal	Basal	E-H-	E-H-	E-H-	L
GSM36932	GSE2034	GPL96	0	1	0	1	1	0	1	0	0	0	0	0	0	0	High	1	4	Normal	LumA	LumA	Normal	E+H-LP	E+H-LP	E+H-LP	L
GSM36933	GSE2034	GPL96	0	3	0	1	0	0	1	0	0	0	0	1	0	0	High	3	3	Her2	LumB	LumA	LumB	E+H-LP	E+H-HP	E+H-LP	L
GSM36934	GSE2034	GPL96	0	3	0	1	1	0	1	0	1	0	0	1	1	1	High	3	9	Her2	LumB	Her2	LumB	E+H-HP	H+	E+H-HP	L
GSM36935	GSE2034	GPL96	0	3	0	0	0	0	0	0	0	1	1	1	1	1	High	3	10	Basal	Basal	Basal	Basal	E-H-	E-H-	E-H-	A
GSM36936	GSE2034	GPL96	0	1	0	1	0	0	1	0	0	0	0	0	0	0	High	1	3	Normal	LumA	LumA	Her2	E+H-LP	E+H-LP	E+H-LP	L
GSM36937	GSE2034	GPL96	1	3	0	0	0	0	0	0	0	1	1	1	1	1	High	3	10	Basal	Basal	Basal	Basal	E-H-	E-H-	E-H-	A
GSM36938	GSE2034	GPL96	0	3	0	1	1	0	1	1	0	0	0	1	1	0	High	3	3	LumA	LumB	LumA	LumA	E+H-LP	E+H-HP	E+H-LP	L
GSM36939	GSE2034	GPL96	1	1	0	1	1	0	1	1	0	0	0	1	1	1	High	3	9	Her2	LumB	LumB	LumB	E+H-HP	E+H-HP	E+H-HP	H
GSM36940	GSE2034	GPL96	0	3	0	0	1	0	0	0	0	0	1	1	1	1	High	3	10	Basal	Basal	Basal	Basal	E-H-	E-H-	E-H-	A
GSM36941	GSE2034	GPL96	1	3	0	0	0	0	0	0	0	1	1	1	1	1	High	3	10	Basal	Basal	Basal	Basal	E-H-	E-H-	E-H-	A
GSM36942	GSE2034	GPL96	0	3	0	1	1	0	1	1	0	0	0	1	1	0	Int	1	3	Normal	LumA	LumA	LumB	E+H-LP	E+H-HP	E+H-HP	L
GSM36943	GSE2034	GPL96	1	3	0	1	0	0	1	0	0	0	0	1	1	0	High	2	1	LumA	LumA	Her2	LumA	E+H-HP	E+H-HP	E+H-HP	L
GSM36944	GSE2034	GPL96	0	3	0	1	1	0	1	1	0	0	0	0	0	0	Low	1	3	Normal	LumA	LumA	LumA	E+H-LP	E+H-LP	E+H-LP	L
GSM36945	GSE2034	GPL96	0	1	0	1	1	0	1	1	0	0	0	1	0	0	Low	1	7	Normal	LumA	LumA	LumA	E+H-LP	E+H-LP	E+H-LP	L
GSM36946	GSE2034	GPL96	1	3	0	1	1	0	1	1	1	0	0	1	1	1	High	3	9	LumB	LumB	LumB	LumA	E+H-HP	E+H-HP	E+H-HP	L
GSM36947	GSE2034	GPL96	1	3	0	1	0	0	1	0	0	0	0	1	1	1	High	3	9	LumB	LumB	LumB	LumA	E+H-HP	E+H-HP	E+H-HP	L
GSM36948	GSE2034	GPL96	0	1	0	1	1	0	1	0	0	0	0	1	1	1	Int	3	7	LumB	LumB	LumB	LumA	E+H-LP	E+H-HP	E+H-HP	L
GSM36949	GSE2034	GPL96	1	3	0	0	0	0	0	0	0	1	1	1	1	1	High	3	10	Basal	Basal	Basal	Basal	E-H-	E-H-	E-H-	A
GSM36950	GSE2034	GPL96	1	1	0	1	1	0	1	1	0	0	0	1	1	0	Low	1	3	LumA	LumA	LumA	LumA	E+H-LP	E+H-HP	E+H-LP	L
GSM36951	GSE2034	GPL96	0	3	0	1	1	0	1	1	1	0	0	1	1	0	Low	2	9	LumA	LumB	LumB	LumA	E+H-LP	E+H-HP	E+H-LP	L
GSM36952	GSE2034	GPL96	1	3	0	0	0	0	0	0	0	1	1	1	1	1	High	3	4	Basal	Basal	Basal	Basal	E-H-	E-H-	E-H-	A
GSM36953	GSE2034	GPL96	0	1	0	0	0	1	0	0	1	0	0	1	1	1	High	2	5	Basal	Her2	Her2	Her2	H+	H+	H+	H
GSM36954	GSE2034	GPL96	1	3	0	1	1	0	1	1	0	0	0	1	1	1	High	3	6	LumB	LumB	LumB	LumB	E+H-HP	H+	E+H-HP	L
GSM36955	GSE2034	GPL96	1	3	0	0	0	0	0	0	0	1	1	1	1	1	High	3	4	Her2	Her2	Her2	Her2	E-H-	H+	E-H-	L
GSM36956	GSE2034	GPL96	1	3	0	1	1	0	1	1	0	0	0	0	0	1	High	3	3	LumB	LumB	LumA	LumA	E+H-HP	E+H-HP	E+H-HP	L
GSM36957	GSE2034	GPL96	1	1	0	1	1	1	1	1	0	0	0	0	0	0	Low	1	3	Normal	LumA	LumA	LumA	E+H-LP	E+H-LP	E+H-LP	L
GSM36958	GSE2034	GPL96	0	3	0	1	1	0	1	1	0	0	0	0	1	0	Int	1	4	Normal	Normal	LumA	Normal	E+H-LP	E+H-LP	E+H-LP	L
GSM36959	GSE2034	GPL96	0	3	0	0	0	0	0	0	0	1	1	1	1	1	High	3	2	Basal	Basal	Basal	Basal	E-H-	E-H-	E-H-	A
GSM36960	GSE2034	GPL96	1	1	0	1	1	0	0	0	0	0	1	1	1	1	High	3	9	Basal	Basal	Basal	Basal	E-H-	E-H-	E-H-	A
GSM36961	GSE2034	GPL96	0	1	0	0	0	0	0	0	1	1	0	1	1	1	High	3	4	Her2	Her2	Her2	LumB	H+	H+	E-H-	L
GSM36962	GSE2034	GPL96	0	1	0	1	1	0	1	1	0	0	0	0	0	0	Low	1	8	Normal	LumA	LumA	LumA	E+H-LP	E+H-LP	E+H-LP	L
GSM36963	GSE2034	GPL96	0	3	0	1	1	0	1	1	1	0	0	1	1	1	Int	3	5	Her2	LumB	LumB	LumB	E+H-LP	H+	E+H-HP	L
GSM36964	GSE2034	GPL96	1	1	0	0	0	1	0	0	1	0	0	1	1	1	High	3	5	Her2	Her2	Her2	Her2	H+	H+	H+	L
GSM36965	GSE2034	GPL96	0	3	0	1	1	0	1	1	0	0	0	1	1	0	High	2	3	Normal	LumB	LumA	LumA	E+H-LP	E+H-HP	E+H-LP	L
GSM36966	GSE2034	GPL96	0	3	0	0	0	0	0	0	0	1	1	1	1	1	High	3	10	Basal	Basal	Basal	Basal	E-H-	E-H-	E-H-	H
GSM36967	GSE2034	GPL96	1	3	0	1	0	0	1	0	0	0	0	1	1	0	High	3	3	Her2	LumB	Her2	Her2	E+H-HP	E+H-HP	E+H-HP	A
GSM36968	GSE2034	GPL96	0	3	0	0	1	1	0	0	1	0	0	1	1	1	High	3	5	Her2	Her2	Her2	LumB	H+	H+	H+	A
GSM36969	GSE2034	GPL96	1	3	0	0	0	0	0	0	0	1	1	1	1	1	High	3	10	Basal	Basal	Basal	Basal	E-H-	E-H-	E-H-	A
GSM36970	GSE2034	GPL96	0	3	0	1	1	0	1	1	0	0	0	1	0	0	Low	2	3	LumA	LumA	LumA	LumA	E+H-LP	E+H-LP	E+H-LP	L
GSM36971	GSE2034	GPL96	1	1	0	1	1	0	1	1	0	0	0	1	1	0	Int	2	8	LumA	LumB	LumA	LumB	E+H-LP	E+H-HP	E+H-HP	L
GSM36972	GSE2034	GPL96	1	3	0	1	0	0	1	0	0	0	0	1	0	0	Int	2	3	LumA	LumB	LumA	LumA	E+H-LP	E+H-HP	E+H-LP	L
GSM36973	GSE2034	GPL96	1	3	0	1	1	0	1	1	0	0	0	1	0	0	Low	2	3	LumA	LumB	LumA	LumA	E+H-LP	E+H-LP	E+H-LP	L
GSM36974	GSE2034	GPL96	1	1	0	1	0	0	1	0	0	0	0	1	1	1	High	3	7	LumB	LumB	LumB	LumB	E+H-HP	E+H-HP	E+H-HP	L
GSM36975	GSE2034	GPL96	0	1	0	1	0	1	0	0	1	0	0	1	1	0	High	2	5	Her2	Her2	Her2	LumB	H+	H+	H+	L
GSM36976	GSE2034	GPL96	1	3	0	1	1	0	1	1	0	0	0	1	1	1	Int	1	8	Normal	LumA	LumA	LumA	E+H-LP	E+H-HP	E+H-HP	L
GSM36977	GSE2034	GPL96	0	3	0	0	0	0	0	0	0	1	1	1	1	1	High	3	10	Basal	Basal	Basal	Basal	E-H-	E-H-	E-H-	A
GSM36978	GSE2034	GPL96	0	1	0	0	1	0	0	0	1	0	0	1	1	0	High	2	5	Normal	Normal	Her2	Her2	H+	H+	H+	L
GSM36979	GSE2034	GPL96	0	3	0	1	1	0	1	1	0	0	0	1	1	1	High	3	1	LumB	LumB	LumB	LumA	E+H-HP	H+	E+H-HP	L
GSM36980	GSE2034	GPL96	0	2	0	1	1	0	1	1	0	0	0	0	0	0	Low	1	4	LumA	LumA	LumA	LumA	E+H-LP	E+H-LP	E+H-LP	L
GSM36981	GSE2034	GPL96	0	3	0	0	0	0	0	0	0	1	1	1	1	1	High	3	10	Basal	Basal	Basal	Basal	E-H-	E-H-	E-H-	A
GSM36982	GSE2034	GPL96	0	3	0	1	1	0	1	1	0	0	0	0	1	0	Int	1	4	Normal	Normal	Normal	Normal	E+H-LP	E+H-LP	E+H-LP	H
GSM36983	GSE2034	GPL96	1	3	0	1	1	0	1	1	0	0	0	0	0	0	Low	1	3	Normal	LumA	LumA	Normal	E+H-LP	E+H-LP	E+H-LP	L
GSM36984	GSE2034	GPL96	0	3	0	1	1	0	1	0	0	0	0	1	0	0	Low	2	7	LumA	LumB	LumB	LumA	E+H-LP	E+H-HP	E+H-HP	L
GSM36985	GSE2034	GPL96	1	1	0	1	1	0	1	0	0	0	0	1	1	1	High	3	9	LumB	LumB	LumB	LumA	E+H-HP	E+H-HP	E+H-HP	L
GSM36986	GSE2034	GPL96	1	3	0	1	1	0	1	0	0	0	0	1	0	0	High	1	3	LumA	LumA	LumA	LumA	E+H-LP	E+H-LP	E+H-LP	L
GSM36987	GSE2034	GPL96	0	3	0	1	1	0	1	1	0	0	0	1	1	1	Int	1	8	LumA	LumA	LumA	LumA	E+H-HP	E+H-HP	E+H-HP	H
GSM36988	GSE2034	GPL96	0	3	0	1	1	0	1	1	0	0	0	1	1	1	Low	2	7	LumA	LumB	LumA	LumA	E+H-LP	E+H-HP	E+H-HP	L
GSM36989	GSE2034	GPL96	1	1	0	1	0	0	1	0	0	0	0	1	1	1	High	3	1	LumB	LumB	LumB	LumB	E+H-HP	E+H-HP	E+H-HP	L
GSM36990	GSE2034	GPL96	0	3	0	1	1	0	1	1	0	0	0	1	0	0	Low	2	8	LumA	LumA	LumA	LumA	E+H-LP	E+H-LP	E+H-LP	L
GSM36991	GSE2034	GPL96	0	3	0	0	1	0	0	0	0	0	1	1	1	1	High	3	10	Basal	Basal	Basal	Basal	E-H-	E-H-	E-H-	A
GSM36992	GSE2034	GPL96	0	3	0	1	0	1	0	0	1	0	0	1	1	1	High	3	5	Her2	Her2	Her2	Her2	H+	H+	H+	L
GSM36993	GSE2034	GPL96	0	3	0	1	1	0	1	0	0	0	0	0	1	0	Low	1	3	Normal	LumA	LumA	Normal	E+H-LP	E+H-LP	E+H-LP	L
GSM36994	GSE2034	GPL96	1	1	0	1	1	0	1	1	0	0	0	1	0	0	Low	1	3	LumA	LumA	LumA	LumA	E+H-LP	E+H-LP	E+H-LP	L
GSM36995	GSE2034	GPL96	0	1	0	1	1	1	1	1	1	0	0	1	1	1	High	3	5	Her2	Her2	Her2	LumB	H+	H+	H+	L
GSM36996	GSE2034	GPL96	1	3	0	1	1	1	0	0	1	0	0	1	1	1	High	3	1	Basal	LumB	Her2	LumB	H+	H+	E+H-HP	H
GSM36997	GSE2034	GPL96	1	3	0	1	1	0	1	0	0	0	0	1	1	1	High	3	2	LumB	LumB	LumB	LumA	E+H-HP	E+H-HP	E+H-HP	L
GSM36998	GSE2034	GPL96	1	1	0	1	1	0	1	1	0	0	0	1	0	0	Low	1	3	LumA	LumA	LumA	LumA	E+H-LP	E+H-LP	E+H-LP	L
GSM36999	GSE2034	GPL96	1	1	0	1	1	0	1	1	0	0	0	1	0	0	Low	2	3	LumA	LumA	LumA	LumA	E+H-LP	E+H-LP	E+H-LP	H
GSM37000	GSE2034	GPL96	0	3	0	1	1	0	1	1	0	0	0	0	0	0	Int	1	3	Normal	LumA	LumA	LumA	E+H-LP	E+H-LP	E+H-LP	L
GSM37001	GSE2034	GPL96	1	3	0	1	0	1	1	0	1	0	0	1	1	0	High	2	5	Normal	LumA	LumA	Her2	H+	H+	H+	L
GSM37002	GSE2034	GPL96	1	3	0	0	0	0	0	0	0	1	1	1	1	1	High	3	10	Basal	Basal	Basal	Basal	E-H-	E-H-	E-H-	A
GSM37003	GSE2034	GPL96	1	3	0	1	0	0	1	0	0	0	0	1	1	1	High	3	9	LumB	LumB	LumB	LumB	E+H-HP	E+H-HP	E+H-HP	L
GSM37004	GSE2034	GPL96	1	3	0	1	0	0	1	0	0	0	0	1	0	0	Int	3	8	LumB	LumB	LumA	LumA	E+H-LP	E+H-HP	E+H-HP	H
GSM37005	GSE2034	GPL96	1	3	0	1	1	0	1	1	0	0	0	1	0	0	Int	1	8	LumA	LumA	LumA	LumA	E+H-LP	E+H-HP	E+H-LP	L
GSM37006	GSE2034	GPL96	1	1	0	1	1	0	1	1	0	0	0	1	1	1	High	2	7	LumB	LumB	LumB	LumA	E+H-HP	E+H-HP	E+H-HP	L
GSM37007	GSE2034	GPL96	1	3	0	1	1	0	1	0	0	0	0	1	1	1	Int	3	3	LumB	LumB	LumA	LumA	E+H-LP	E+H-HP	E+H-HP	L
GSM37008	GSE2034	GPL96	1	3	0	1	0	0	1	0	0	0	0	1	1	0	Int	2	4	LumA	LumB	LumA	LumA	E+H-LP	E+H-LP	E+H-LP	L
GSM37009	GSE2034	GPL96	0	3	0	1	1	0	1	1	0	0	0	1	1	0	High	2	3	Normal	LumB	Her2	LumA	E+H-LP	E+H-HP	E+H-LP	L
GSM37010	GSE2034	GPL96	0	3	0	1	1	0	1	1	0	0	0	1	0	0	Low	2	7	LumA	LumB	LumB	LumA	E+H-LP	E+H-HP	E+H-LP	L
GSM37011	GSE2034	GPL96	1	3	0	1	1	0	1	1	0	0	0	1	0	0	High	2	7	LumA	LumB	LumB	LumA	E+H-LP	E+H-HP	E+H-LP	H
GSM37012	GSE2034	GPL96	0	3	0	1	1	0	1	1	1	0	0	0	0	0	Int	1	8	LumA	LumA	LumA	LumA	E+H-LP	E+H-LP	E+H-LP	L
GSM37013	GSE2034	GPL96	1	3	0	1	1	0	1	0	0	0	0	1	1	0	Int	2	3	LumA	LumB	LumA	LumA	E+H-LP	E+H-LP	E+H-LP	L
GSM37014	GSE2034	GPL96	0	3	0	1	0	0	1	0	0	0	0	1	1	1	Int	2	1	LumB	LumB	LumB	LumA	E+H-HP	E+H-HP	E+H-HP	H
GSM37015	GSE2034	GPL96	0	3	0	1	1	0	1	0	1	0	0	0	0	0	Int	1	7	Normal	LumA	LumA	LumA	E+H-LP	E+H-LP	E+H-LP	L
GSM37016	GSE2034	GPL96	0	3	0	0	0	1	0	0	1	0	0	1	1	1	High	3	1	Her2	Her2	Her2	LumB	H+	H+	H+	A
GSM37017	GSE2034	GPL96	0	3	0	0	0	0	0	0	0	1	1	1	1	1	High	3	8	Basal	Basal	Basal	Basal	E-H-	E-H-	E-H-	H
GSM37018	GSE2034	GPL96	1	3	0	1	0	0	1	0	0	0	0	1	1	1	High	3	7	Her2	LumB	Her2	LumB	E+H-HP	H+	E+H-HP	L
GSM37019	GSE2034	GPL96	0	3	0	1	1	1	1	1	1	0	0	1	1	0	Int	1	5	Normal	LumA	LumA	LumA	H+	H+	H+	L
GSM37020	GSE2034	GPL96	1	3	0	0	0	0	0	0	1	1	0	1	1	1	High	3	5	Her2	Her2	Her2	LumB	H+	H+	H+	L
GSM37021	GSE2034	GPL96	0	1	0	0	0	0	0	0	0	1	1	1	1	1	High	3	10	Basal	Basal	Basal	Basal	E-H-	E-H-	E-H-	A
GSM37022	GSE2034	GPL96	1	1	0	0	0	0	0	0	0	1	1	1	1	1	High	3	10	Basal	Basal	Basal	Basal	E-H-	E-H-	E-H-	A
GSM37023	GSE2034	GPL96	1	3	0	0	0	1	0	0	1	0	0	1	1	1	High	3	5	Her2	Her2	Her2	Her2	H+	H+	H+	L
GSM37024	GSE2034	GPL96	0	1	0	1	1	0	1	1	0	0	0	0	0	0	Int	1	3	Normal	LumA	LumA	Normal	E+H-LP	E+H-LP	E+H-LP	L
GSM37025	GSE2034	GPL96	0	3	0	1	1	1	1	1	1	0	0	1	1	0	Int	2	8	LumA	LumA	LumA	LumA	E+H-LP	E+H-HP	E+H-HP	L
GSM37026	GSE2034	GPL96	1	1	0	1	1	0	1	1	0	0	0	1	0	0	Int	2	3	LumA	LumA	LumA	LumA	E+H-LP	E+H-LP	E+H-LP	L
GSM37027	GSE2034	GPL96	1	3	0	1	0	0	1	0	0	0	0	1	1	0	High	2	9	Normal	LumB	Her2	LumB	E+H-HP	E+H-HP	E+H-HP	L
GSM37028	GSE2034	GPL96	1	1	0	1	1	0	1	1	0	0	0	1	0	0	Low	1	7	LumA	LumA	LumA	LumA	E+H-LP	E+H-HP	E+H-LP	L
GSM37029	GSE2034	GPL96	1	3	0	1	0	0	1	1	0	0	0	1	0	1	High	3	9	LumB	LumB	LumB	LumB	E+H-HP	H+	E+H-HP	H
GSM37030	GSE2034	GPL96	1	3	0	1	0	0	1	0	0	0	0	1	0	0	Int	2	8	LumB	LumB	LumA	LumA	E+H-LP	E+H-HP	E+H-HP	L
GSM37031	GSE2034	GPL96	1	1	0	1	0	1	1	0	1	0	0	1	1	1	High	3	5	LumB	LumB	LumA	LumA	H+	H+	E+H-HP	L
GSM37032	GSE2034	GPL96	0	3	0	1	1	0	1	0	0	0	0	0	0	0	Int	1	3	Normal	LumA	LumA	LumA	E+H-LP	E+H-LP	E+H-LP	L
GSM37033	GSE2034	GPL96	0	1	0	1	1	1	1	1	1	0	0	1	1	0	Int	1	4	Normal	LumA	LumA	LumA	H+	E+H-HP	E+H-HP	L
GSM37034	GSE2034	GPL96	0	1	0	0	0	1	0	0	1	0	0	1	1	1	High	3	5	Her2	Her2	Her2	LumB	H+	H+	H+	L
GSM37035	GSE2034	GPL96	1	3	0	1	1	1	1	1	0	0	0	1	1	1	High	3	9	LumB	LumB	LumB	LumA	E+H-HP	E+H-HP	E+H-HP	L
GSM37036	GSE2034	GPL96	1	3	0	1	0	1	1	0	1	0	0	1	1	0	High	3	8	Her2	LumB	LumA	LumB	H+	H+	H+	L
GSM37037	GSE2034	GPL96	1	3	0	1	1	0	1	0	0	0	0	1	0	0	Int	2	8	LumB	LumB	LumA	LumA	E+H-LP	E+H-HP	E+H-LP	L
GSM37038	GSE2034	GPL96	1	3	0	1	1	0	1	1	0	0	0	1	1	1	High	3	9	LumB	LumB	LumB	LumB	E+H-HP	E+H-HP	E+H-HP	H
GSM37039	GSE2034	GPL96	1	3	0	1	0	0	1	0	0	0	0	1	0	0	Int	1	3	LumA	LumA	LumA	LumA	E+H-LP	E+H-LP	E+H-LP	L
GSM37040	GSE2034	GPL96	1	3	0	0	0	0	0	0	0	1	1	1	1	1	High	3	10	Basal	Basal	Basal	Basal	E-H-	E-H-	E-H-	A
GSM37041	GSE2034	GPL96	1	3	0	1	1	0	1	1	1	0	0	1	1	0	Int	1	4	Normal	LumA	LumA	Normal	E+H-HP	H+	E+H-LP	L
GSM37042	GSE2034	GPL96	1	1	0	0	0	1	0	0	1	0	0	1	1	1	High	3	4	Her2	Her2	Her2	LumB	H+	H+	H+	L
GSM37043	GSE2034	GPL96	0	3	0	0	0	0	0	0	0	1	1	1	1	1	High	3	4	Basal	Basal	Basal	Basal	E-H-	E-H-	E-H-	H
GSM37044	GSE2034	GPL96	0	3	0	1	1	0	0	0	1	0	0	1	0	0	High	2	3	Her2	Her2	LumA	Her2	H+	H+	E+H-LP	L
GSM37045	GSE2034	GPL96	0	3	0	0	0	0	0	0	0	1	1	1	1	1	High	3	10	Basal	Basal	Basal	Basal	E-H-	E-H-	E-H-	A
GSM37046	GSE2034	GPL96	0	1	0	1	1	0	1	0	0	0	0	1	0	0	Int	2	7	LumA	LumB	LumA	LumB	E+H-LP	E+H-HP	E+H-LP	L
GSM37047	GSE2034	GPL96	0	3	0	1	0	0	0	0	0	0	1	1	1	1	High	3	10	Basal	Basal	Basal	Basal	E-H-	E-H-	E-H-	A
GSM37048	GSE2034	GPL96	0	3	0	0	0	0	0	0	0	1	1	1	1	0	High	2	4	Basal	Basal	Basal	Basal	E-H-	E-H-	E-H-	H
GSM37049	GSE2034	GPL96	1	1	0	0	1	1	1	0	1	0	0	1	1	0	High	2	4	Her2	Her2	Her2	LumB	H+	H+	H+	L
GSM37050	GSE2034	GPL96	1	1	0	0	0	0	0	0	0	1	1	1	1	0	High	3	4	Basal	Basal	Basal	Her2	E-H-	E-H-	E-H-	L
GSM37051	GSE2034	GPL96	1	3	0	1	1	0	0	0	0	0	1	1	1	1	High	2	4	Basal	Basal	Basal	Basal	E-H-	E-H-	E-H-	A
GSM37052	GSE2034	GPL96	1	3	0	0	0	1	0	0	1	0	0	1	1	0	High	2	4	Basal	Her2	Her2	Her2	H+	E-H-	E-H-	L
GSM37053	GSE2034	GPL96	1	3	0	0	0	0	0	1	0	1	0	1	1	1	High	3	9	Basal	Basal	Basal	Basal	E-H-	E-H-	E-H-	A
GSM37054	GSE2034	GPL96	0	3	0	0	1	1	0	0	1	0	0	1	1	1	High	3	5	Her2	Her2	Her2	LumB	H+	H+	H+	H
GSM37055	GSE2034	GPL96	0	1	0	0	0	1	0	1	1	0	0	1	1	1	High	3	5	Her2	Her2	Her2	LumB	H+	H+	H+	H
GSM37056	GSE2034	GPL96	0	3	0	0	1	0	1	0	0	0	0	0	1	0	Int	1	3	Normal	LumA	LumA	Normal	E+H-LP	E+H-LP	E+H-LP	L
GSM37057	GSE2034	GPL96	0	3	0	1	0	0	1	1	0	0	0	1	1	0	Int	2	3	LumA	LumB	LumA	LumA	E+H-LP	E+H-HP	E+H-HP	L
GSM37058	GSE2034	GPL96	1	3	0	1	1	0	1	0	0	0	0	1	1	1	High	3	1	LumA	LumB	Her2	LumB	E+H-HP	E+H-HP	E+H-LP	L
GSM37059	GSE2034	GPL96	0	1	0	1	1	0	1	0	0	0	0	0	0	0	Low	1	3	LumA	LumA	LumA	LumA	E+H-LP	E+H-LP	E+H-LP	L
GSM37060	GSE2034	GPL96	0	3	0	1	1	1	1	1	1	0	0	1	1	0	Int	1	7	Normal	LumA	LumA	LumB	H+	E+H-HP	E+H-HP	L
GSM37061	GSE2034	GPL96	0	2	0	0	1	0	1	1	0	0	0	1	0	0	Int	1	7	LumA	LumA	LumA	LumA	E+H-LP	E+H-LP	E+H-LP	L
GSM37062	GSE2034	GPL96	0	3	0	1	1	0	1	1	0	0	0	1	1	1	High	3	1	Her2	LumB	Her2	LumB	E+H-HP	E+H-HP	E+H-HP	L
GSM65340	GSE6532g96	GPL96	0	1	NA	1	NA	0	1	0	0	NA	0	0	0	0	High	1	8	Normal	LumA	LumA	LumB	E+H-LP	E+H-LP	E+H-LP	L
GSM65341	GSE6532g96	GPL96	0	1	0	1	NA	0	1	1	0	NA	0	1	1	0	Low	2	7	LumB	LumB	LumA	LumA	E+H-HP	E+H-HP	E+H-HP	L
GSM65342	GSE6532g96	GPL96	0	3	1	1	NA	0	1	1	0	NA	0	1	0	0	Low	1	3	LumA	LumA	LumA	LumA	E+H-LP	E+H-LP	E+H-LP	L
GSM65343	GSE6532g96	GPL96	0	3	1	1	NA	0	1	0	1	NA	0	1	1	0	High	2	8	Her2	LumA	LumA	Her2	E+H-HP	H+	E+H-LP	L
GSM65344	GSE6532g96	GPL96	0	3	1	1	NA	0	1	0	0	NA	0	1	1	1	High	3	9	Her2	LumB	LumB	LumB	E+H-HP	E+H-HP	E+H-HP	L
GSM65345	GSE6532g96	GPL96	0	1	1	1	NA	0	1	1	0	NA	0	1	1	0	High	2	8	LumA	LumB	LumA	LumA	E+H-HP	E+H-HP	E+H-HP	H
GSM65346	GSE6532g96	GPL96	0	1	0	1	NA	0	1	1	0	NA	0	0	0	0	Int	1	3	Normal	LumA	LumA	Normal	E+H-LP	E+H-LP	E+H-LP	L
GSM65347	GSE6532g96	GPL96	0	1	1	1	NA	0	1	1	0	NA	0	0	0	0	High	2	2	Normal	LumB	LumA	LumB	E+H-LP	H+	E+H-LP	L
GSM65348	GSE6532g96	GPL96	0	1	1	1	NA	0	1	1	0	NA	0	1	1	0	Low	2	8	LumB	LumB	LumA	LumB	E+H-HP	E+H-HP	E+H-HP	H
GSM65349	GSE6532g96	GPL96	0	1	0	1	NA	0	1	1	0	NA	0	0	0	0	Low	1	3	Normal	LumA	LumA	LumA	E+H-LP	E+H-LP	E+H-LP	L
GSM65350	GSE6532g96	GPL96	0	3	0	1	NA	0	1	0	0	NA	0	1	1	1	High	3	4	Her2	Her2	Her2	LumB	E+H-HP	H+	E-H-	H
GSM65351	GSE6532g96	GPL96	0	1	0	1	NA	0	1	0	0	NA	0	1	1	0	Int	2	6	LumA	LumB	LumA	LumB	E+H-LP	E+H-HP	E+H-HP	L
GSM65352	GSE6532g96	GPL96	0	3	1	1	NA	0	1	0	0	NA	0	1	1	1	High	3	1	LumB	LumB	Her2	LumB	E+H-HP	E+H-HP	E+H-HP	L
GSM65353	GSE6532g96	GPL96	0	1	1	1	NA	0	1	1	0	NA	0	1	0	0	Low	2	8	LumB	LumB	LumA	LumA	E+H-LP	E+H-HP	E+H-HP	L
GSM65354	GSE6532g96	GPL96	0	3	0	1	NA	0	1	0	0	NA	0	1	1	1	High	3	9	LumB	LumB	LumB	LumB	E+H-HP	E+H-HP	E+H-HP	L
GSM65355	GSE6532g96	GPL96	0	1	0	1	NA	0	1	1	0	NA	0	0	0	0	Int	1	8	Normal	LumA	LumA	Normal	E+H-LP	E+H-LP	E+H-LP	L
GSM65356	GSE6532g96	GPL96	0	3	0	1	NA	0	1	0	0	NA	0	1	1	1	High	2	1	Her2	LumB	Her2	LumB	E+H-HP	E+H-HP	E+H-HP	L
GSM65357	GSE6532g96	GPL96	0	3	0	1	NA	0	1	0	0	NA	0	1	0	0	Low	1	4	Normal	LumA	LumA	LumA	E+H-LP	E+H-LP	E+H-LP	L
GSM65358	GSE6532g96	GPL96	0	1	0	1	NA	0	1	1	0	NA	0	1	1	0	Int	2	7	LumA	LumB	LumA	LumA	E+H-LP	E+H-HP	E+H-LP	L
GSM65359	GSE6532g96	GPL96	0	3	0	1	NA	0	1	1	0	NA	0	1	1	1	High	3	1	LumB	LumB	LumA	LumA	E+H-LP	E+H-HP	E+H-HP	H
GSM65360	GSE6532g96	GPL96	0	1	0	1	NA	0	1	1	0	NA	0	0	1	0	Low	2	8	LumA	LumA	LumA	LumA	E+H-LP	E+H-HP	E+H-LP	L
GSM65361	GSE6532g96	GPL96	0	1	0	1	NA	0	1	1	0	NA	0	1	0	0	Low	1	7	LumA	LumA	LumA	LumA	E+H-LP	E+H-HP	E+H-LP	L
GSM65362	GSE6532g96	GPL96	0	1	0	1	NA	0	1	1	0	NA	0	1	0	0	Low	1	3	Normal	LumA	LumA	LumA	E+H-HP	E+H-LP	E+H-LP	L
GSM65363	GSE6532g96	GPL96	0	1	0	1	NA	0	1	1	0	NA	0	0	0	0	Low	1	4	Normal	LumA	LumA	LumA	E+H-LP	E+H-LP	E+H-LP	L
GSM65364	GSE6532g96	GPL96	0	3	1	1	NA	0	1	1	0	NA	0	1	0	1	Int	2	8	LumA	LumA	LumA	LumA	E+H-HP	E+H-HP	E+H-HP	H
GSM65365	GSE6532g96	GPL96	0	1	1	1	NA	0	1	1	0	NA	0	0	0	0	Low	1	7	LumA	LumA	LumA	LumA	E+H-LP	E+H-LP	E+H-LP	L
GSM65366	GSE6532g96	GPL96	0	3	0	1	NA	0	1	1	0	NA	0	1	0	0	Low	2	7	LumA	LumB	LumB	LumA	E+H-LP	E+H-HP	E+H-HP	L
GSM65367	GSE6532g96	GPL96	0	3	0	1	NA	0	0	0	1	NA	0	1	1	1	High	2	5	Her2	Her2	Her2	Her2	H+	H+	H+	L
GSM65368	GSE6532g96	GPL96	0	1	1	1	NA	0	1	1	0	NA	0	0	0	0	Int	1	7	LumA	LumA	LumA	LumA	E+H-LP	E+H-HP	E+H-LP	L
GSM65369	GSE6532g96	GPL96	1	3	0	1	NA	0	1	1	0	NA	0	1	1	1	High	3	4	Her2	LumB	LumB	LumB	E+H-HP	E+H-HP	E+H-HP	L
GSM65370	GSE6532g96	GPL96	1	3	1	1	NA	0	1	0	1	NA	0	1	1	1	High	3	2	LumB	LumB	Her2	LumB	E+H-HP	H+	H+	L
GSM65371	GSE6532g96	GPL96	1	3	0	1	NA	0	1	0	0	NA	0	1	1	1	High	3	9	LumB	LumB	LumB	LumB	E+H-HP	E+H-HP	E+H-HP	H
GSM65372	GSE6532g96	GPL96	1	3	0	1	NA	0	1	1	1	NA	0	1	1	1	High	3	1	LumB	LumB	LumB	LumA	E+H-HP	H+	H+	H
GSM65373	GSE6532g96	GPL96	1	1	1	1	NA	0	1	1	0	NA	0	1	1	0	Low	2	3	LumA	LumB	LumB	LumA	E+H-LP	E+H-HP	E+H-LP	L
GSM65374	GSE6532g96	GPL96	1	3	0	1	NA	0	1	1	0	NA	0	1	1	1	High	3	9	Her2	LumB	LumB	LumB	E+H-HP	E+H-HP	E+H-HP	L
GSM65375	GSE6532g96	GPL96	1	1	NA	1	NA	0	1	0	0	NA	0	1	1	1	High	3	2	LumB	LumB	LumA	LumA	E+H-HP	E+H-HP	E+H-HP	L
GSM65376	GSE6532g96	GPL96	1	1	0	1	NA	0	1	1	0	NA	0	1	1	1	High	1	2	Her2	LumA	LumB	LumB	E+H-HP	E+H-HP	E+H-HP	L
GSM65377	GSE6532g96	GPL96	1	1	1	1	NA	0	1	0	0	NA	0	1	1	1	High	3	7	LumB	LumB	LumA	LumA	E+H-HP	E+H-HP	E+H-HP	L
GSM65378	GSE6532g96	GPL96	1	3	1	1	NA	0	1	1	0	NA	0	1	1	1	High	1	9	Normal	LumA	LumA	LumB	E+H-HP	E+H-HP	E+H-HP	L
GSM65379	GSE6532g96	GPL96	1	1	0	1	NA	0	1	1	0	NA	0	0	0	0	Int	1	3	Normal	LumA	LumA	LumA	E+H-LP	E+H-LP	E+H-LP	L
GSM65807	GSE6532g96	GPL96	0	1	0	1	NA	0	1	0	0	NA	0	0	0	0	Int	1	4	Normal	LumA	LumA	Normal	E+H-LP	E+H-LP	E+H-LP	L
GSM65810	GSE6532g96	GPL96	0	1	0	NA	NA	0	1	1	0	NA	0	1	0	0	Low	2	3	LumA	LumA	LumA	LumA	E+H-LP	E+H-LP	E+H-LP	L
GSM65820	GSE6532g96	GPL96	0	NA	0	1	NA	1	1	1	1	NA	0	1	0	0	Int	1	8	LumA	LumA	LumA	LumA	E+H-LP	E+H-HP	E+H-HP	L
GSM65821	GSE6532g96	GPL96	0	2	0	1	NA	0	1	1	0	NA	0	1	0	0	Low	2	3	LumA	LumB	LumA	LumA	E+H-LP	E+H-HP	E+H-LP	L
GSM65822	GSE6532g96	GPL96	1	2	0	0	NA	0	1	1	0	NA	0	1	1	0	Int	2	4	Her2	LumB	LumA	LumA	E+H-LP	E+H-HP	E+H-HP	L
GSM65823	GSE6532g96	GPL96	0	NA	0	1	NA	0	1	1	0	NA	0	1	0	0	Low	1	4	LumA	LumA	LumA	LumA	E+H-LP	E+H-LP	E+H-LP	L
GSM65824	GSE6532g96	GPL96	1	2	0	0	NA	1	1	1	1	NA	0	1	0	0	High	1	3	Normal	Normal	LumA	Normal	H+	H+	E+H-LP	L
GSM65825	GSE6532g96	GPL96	0	3	0	NA	NA	1	0	0	1	NA	0	1	1	1	High	3	5	Her2	Her2	Her2	Her2	H+	H+	H+	H
GSM65826	GSE6532g96	GPL96	1	NA	0	1	NA	0	1	0	0	NA	0	1	0	0	Int	1	4	Normal	LumA	LumA	LumA	E+H-LP	E+H-LP	E+H-LP	L
GSM65827	GSE6532g96	GPL96	0	NA	0	1	NA	0	1	1	0	NA	0	1	1	0	Int	1	3	LumA	LumA	LumA	LumA	E+H-LP	E+H-LP	E+H-LP	L
GSM65828	GSE6532g96	GPL96	1	NA	0	1	NA	0	1	1	0	NA	0	1	1	1	High	3	7	LumB	LumB	LumA	LumA	E+H-HP	E+H-HP	E+H-HP	L
GSM65829	GSE6532g96	GPL96	1	NA	0	0	NA	0	1	1	0	NA	0	1	1	1	Low	1	3	Her2	LumB	LumA	LumA	E+H-LP	E+H-LP	E+H-LP	L
GSM65830	GSE6532g96	GPL96	1	1	0	1	NA	0	1	1	0	NA	0	1	0	0	Int	1	3	Normal	LumA	LumA	LumA	E+H-LP	E+H-LP	E+H-LP	L
GSM65831	GSE6532g96	GPL96	0	3	0	1	NA	0	1	0	0	NA	0	1	1	1	High	3	2	Her2	LumB	LumB	LumB	E+H-HP	E+H-HP	E+H-HP	H
GSM65832	GSE6532g96	GPL96	0	2	0	0	NA	0	1	1	0	NA	0	1	0	0	Low	1	8	LumA	LumA	LumA	LumA	E+H-LP	E+H-LP	E+H-LP	L
GSM65833	GSE6532g96	GPL96	1	3	0	0	NA	1	1	0	1	NA	0	1	1	1	High	2	4	Her2	Her2	Her2	LumB	H+	H+	H+	L
GSM65834	GSE6532g96	GPL96	1	2	0	1	NA	0	1	0	0	NA	0	1	1	0	Int	2	7	LumA	LumB	LumA	LumA	E+H-LP	E+H-HP	E+H-LP	L
GSM65835	GSE6532g96	GPL96	1	2	0	0	NA	1	0	0	1	NA	0	1	1	1	High	2	5	Basal	Her2	Her2	Her2	H+	H+	H+	H
GSM65836	GSE6532g96	GPL96	0	2	0	0	NA	0	1	1	0	NA	0	1	1	0	Int	1	4	Normal	LumA	LumA	Normal	E+H-LP	E+H-LP	E+H-LP	L
GSM65837	GSE6532g96	GPL96	1	2	0	1	NA	0	1	1	0	NA	0	1	1	1	Int	3	8	LumB	LumB	LumA	LumA	E+H-HP	E+H-HP	E+H-HP	A
GSM65838	GSE6532g96	GPL96	0	NA	0	NA	NA	1	0	0	1	NA	0	1	1	1	High	3	5	Her2	Her2	Her2	LumB	H+	H+	H+	A
GSM65839	GSE6532g96	GPL96	1	3	0	0	NA	0	0	0	1	NA	0	1	1	1	High	3	5	Her2	Her2	Her2	Her2	H+	H+	E+H-HP	L
GSM65840	GSE6532g96	GPL96	1	NA	0	1	NA	0	1	1	0	NA	0	0	0	0	Low	1	4	Normal	LumA	LumA	Normal	E+H-LP	E+H-LP	E+H-LP	L
GSM65841	GSE6532g96	GPL96	1	2	0	0	NA	0	0	0	0	NA	1	1	1	1	High	3	4	Basal	Basal	Basal	Basal	E-H-	E-H-	E-H-	H
GSM65842	GSE6532g96	GPL96	0	3	0	0	NA	0	0	0	0	NA	1	1	1	1	High	3	10	Basal	Basal	Basal	Basal	E-H-	E-H-	E-H-	A
GSM65843	GSE6532g96	GPL96	1	3	0	0	NA	0	0	0	0	NA	1	1	1	1	High	3	4	Basal	Basal	Basal	Basal	E-H-	E-H-	E-H-	H
GSM65844	GSE6532g96	GPL96	1	3	0	1	NA	0	1	1	0	NA	0	1	1	0	Int	3	3	LumB	LumB	LumA	LumA	E+H-LP	E+H-HP	E+H-HP	H
GSM65845	GSE6532g96	GPL96	0	3	0	0	NA	0	0	0	0	NA	1	1	1	1	High	3	10	Basal	Basal	Basal	Basal	E-H-	E-H-	E-H-	H
GSM65846	GSE6532g96	GPL96	1	3	0	0	NA	1	0	0	1	NA	0	1	1	1	High	3	5	Her2	Her2	Her2	LumB	H+	H+	H+	H
GSM65847	GSE6532g96	GPL96	1	NA	0	1	NA	0	1	1	0	NA	0	1	0	0	Int	1	8	LumA	LumA	LumA	LumA	E+H-LP	E+H-LP	E+H-LP	H
GSM65848	GSE6532g96	GPL96	0	2	0	1	NA	0	1	1	0	NA	0	1	0	0	Low	1	3	LumA	LumA	LumA	LumA	E+H-LP	E+H-LP	E+H-LP	L
GSM65849	GSE6532g96	GPL96	1	NA	0	1	NA	0	1	1	0	NA	0	1	1	0	Int	1	3	Normal	LumA	LumA	Normal	E+H-LP	E+H-LP	E+H-LP	L
GSM65850	GSE6532g96	GPL96	0	3	0	0	NA	1	0	0	1	NA	0	1	1	1	High	3	5	Basal	Basal	Basal	Basal	H+	E-H-	H+	A
GSM65851	GSE6532g96	GPL96	0	NA	0	1	NA	1	1	0	0	NA	0	1	1	1	High	3	2	LumB	LumB	LumA	LumA	E+H-LP	E+H-HP	E+H-HP	H
GSM65852	GSE6532g96	GPL96	1	NA	0	NA	NA	0	0	0	0	NA	1	1	1	1	High	3	10	Basal	Basal	Basal	Basal	E-H-	E-H-	E-H-	A
GSM65853	GSE6532g96	GPL96	0	2	0	1	NA	0	1	1	0	NA	0	0	0	0	Low	1	3	Normal	LumA	LumA	LumA	E+H-LP	E+H-LP	E+H-LP	L
GSM65854	GSE6532g96	GPL96	0	NA	0	1	NA	0	1	1	0	NA	0	1	1	0	Int	1	7	LumA	LumA	LumA	LumA	E+H-LP	E+H-LP	E+H-LP	L
GSM65855	GSE6532g96	GPL96	1	2	0	0	NA	0	0	0	1	NA	0	1	1	0	Int	2	8	Her2	Her2	LumA	LumA	H+	H+	E+H-LP	L
GSM65856	GSE6532g96	GPL96	0	NA	0	1	NA	0	1	0	0	NA	0	1	1	0	Int	2	6	LumA	LumB	LumB	LumA	E+H-LP	E+H-HP	E+H-HP	L
GSM65857	GSE6532g96	GPL96	1	2	0	1	NA	0	1	1	0	NA	0	1	1	1	High	3	8	LumB	LumB	LumB	LumA	E+H-LP	E+H-HP	E+H-HP	H
GSM65858	GSE6532g96	GPL96	0	1	0	NA	NA	0	1	1	0	NA	0	1	0	0	Int	1	3	Normal	LumA	LumA	LumA	E+H-LP	E+H-LP	E+H-LP	L
GSM65859	GSE6532g96	GPL96	0	2	0	1	NA	0	1	0	0	NA	0	1	0	0	Int	1	4	LumA	LumA	LumA	LumA	E+H-LP	E+H-LP	E+H-LP	L
GSM65860	GSE6532g96	GPL96	0	1	0	1	NA	0	1	0	0	NA	0	1	0	0	Low	1	8	LumA	LumA	LumA	LumA	E+H-LP	E+H-LP	E+H-LP	H
GSM65861	GSE6532g96	GPL96	1	3	0	0	NA	0	0	0	0	NA	1	1	1	0	High	3	4	Basal	Her2	Basal	Her2	E-H-	E+H-HP	E-H-	L
GSM65862	GSE6532g96	GPL96	0	1	0	1	NA	1	1	1	1	NA	0	1	0	0	Low	1	3	LumA	LumA	LumA	LumA	E+H-LP	E+H-LP	E+H-LP	L
GSM65863	GSE6532g96	GPL96	0	3	0	0	NA	1	0	0	1	NA	0	1	1	1	High	3	5	Basal	Basal	Basal	Basal	H+	E-H-	E-H-	A
GSM65864	GSE6532g96	GPL96	1	NA	0	1	NA	0	1	0	0	NA	0	1	0	0	Int	1	3	Normal	LumA	LumA	LumA	E+H-LP	E+H-LP	E+H-LP	L
GSM65865	GSE6532g96	GPL96	0	3	0	0	NA	0	0	0	0	NA	1	1	0	0	High	1	4	Normal	Normal	Normal	Normal	E-H-	E-H-	E-H-	L
GSM65866	GSE6532g96	GPL96	0	3	0	0	NA	1	0	0	1	NA	0	1	1	1	High	3	5	Her2	Her2	Her2	LumB	H+	H+	H+	H
GSM65867	GSE6532g96	GPL96	0	2	0	1	NA	0	1	0	0	NA	0	1	0	0	Int	2	3	LumA	LumB	LumA	LumA	E+H-LP	E+H-LP	E+H-LP	L
GSM65868	GSE6532g96	GPL96	1	2	0	1	NA	0	1	0	0	NA	0	1	1	1	High	3	9	LumB	LumB	LumB	LumA	E+H-HP	E+H-HP	E+H-HP	H
GSM65869	GSE6532g96	GPL96	1	3	0	1	NA	0	1	0	0	NA	0	1	1	1	Int	2	3	Her2	LumB	LumA	LumA	E+H-HP	E+H-HP	E+H-HP	L
GSM65870	GSE6532g96	GPL96	1	3	0	0	NA	1	0	0	1	NA	0	1	1	1	High	2	5	Her2	Her2	Her2	LumB	H+	H+	H+	H
GSM65871	GSE6532g96	GPL96	0	1	0	1	NA	0	1	1	0	NA	0	1	1	0	Int	1	3	Normal	LumA	LumA	LumA	E+H-LP	E+H-LP	E+H-LP	L
GSM65872	GSE6532g96	GPL96	1	3	0	0	NA	0	0	1	0	NA	0	1	1	0	High	1	3	Normal	LumA	LumA	Her2	E-H-	E+H-LP	E+H-LP	L
GSM65873	GSE6532g96	GPL96	0	1	0	1	NA	0	1	1	0	NA	0	1	1	0	Int	2	8	LumA	LumB	LumA	LumA	E+H-LP	E+H-LP	E+H-LP	L
GSM65874	GSE6532g96	GPL96	0	1	0	1	NA	0	1	0	0	NA	0	1	0	0	Int	1	4	Normal	Normal	LumA	Normal	E+H-LP	E+H-LP	E-H-	L
GSM65875	GSE6532g96	GPL96	0	2	0	1	NA	0	1	1	0	NA	0	1	0	0	Low	2	3	LumA	LumA	LumA	LumA	E+H-LP	E+H-LP	E+H-LP	L
GSM65876	GSE6532g96	GPL96	0	1	0	NA	NA	0	0	0	0	NA	1	1	1	0	High	3	4	Basal	Her2	Normal	Her2	E-H-	E-H-	E-H-	L
GSM65877	GSE6532g96	GPL96	0	NA	0	1	NA	0	1	1	0	NA	0	1	0	0	Low	1	3	LumA	LumA	LumA	Normal	E+H-LP	E+H-LP	E+H-LP	L
GSM65878	GSE6532g96	GPL96	1	3	0	0	NA	0	0	0	0	NA	1	1	1	0	High	1	4	Basal	Basal	Basal	Basal	E-H-	E-H-	E-H-	A
GSM65879	GSE6532g96	GPL96	0	NA	0	0	NA	0	0	0	0	NA	1	1	1	0	High	2	9	Normal	Basal	Basal	Basal	E-H-	E-H-	E-H-	L
GSM65880	GSE6532g96	GPL96	1	2	0	0	NA	0	1	1	0	NA	0	1	0	0	Low	1	4	Normal	LumA	LumA	Normal	E+H-LP	E+H-LP	E+H-LP	L
GSM79284	GSE3494	GPL96	1	2	1	1	1	0	1	1	0	0	0	1	1	0	Int	2	3	Normal	LumA	LumA	LumA	E+H-LP	E+H-HP	E+H-LP	L
GSM79307	GSE3494	GPL96	0	NA	0	1	1	0	1	1	1	0	0	0	0	0	Int	1	3	Normal	LumA	LumA	LumA	E+H-LP	E+H-LP	E+H-LP	L
GSM1050580	GSE42822	GPL96	NA	NA	0	1	1	0	1	1	0	0	0	1	1	1	High	3	7	LumB	LumB	LumB	LumA	E+H-HP	E+H-HP	E+H-HP	L
GSM1050581	GSE42822	GPL96	NA	3	1	0	0	1	0	1	1	0	0	1	1	1	High	3	5	Her2	Her2	Her2	LumB	H+	H+	H+	H
GSM1050582	GSE42822	GPL96	NA	3	1	1	1	0	1	1	0	0	0	1	1	1	High	3	4	Her2	LumB	LumB	LumA	E+H-HP	E+H-HP	E+H-HP	H
GSM1050583	GSE42822	GPL96	NA	3	0	1	1	1	1	1	1	0	0	1	1	1	High	3	5	Her2	LumB	LumB	LumB	H+	H+	H+	H
GSM1050584	GSE42822	GPL96	NA	3	1	1	1	0	1	1	0	0	0	1	1	1	High	3	3	Her2	LumB	LumB	LumB	E+H-HP	E+H-HP	E+H-HP	H
GSM1050588	GSE42822	GPL96	NA	NA	1	0	0	0	0	0	0	0	1	1	1	1	High	3	10	Basal	Basal	Basal	Basal	E-H-	E-H-	E-H-	H
GSM1050591	GSE42822	GPL96	NA	NA	1	0	0	0	0	0	0	0	1	1	1	1	High	3	4	Basal	Basal	Basal	Basal	E-H-	E-H-	E-H-	L
GSM1050600	GSE42822	GPL96	NA	NA	1	0	0	1	0	0	1	0	0	1	1	1	High	3	5	Her2	Her2	Her2	LumB	H+	H+	H+	H
GSM1050601	GSE42822	GPL96	NA	3	0	1	0	0	1	1	0	0	0	1	1	0	High	2	4	Basal	Basal	Basal	Normal	E-H-	E-H-	E-H-	L
GSM1050603	GSE42822	GPL96	NA	3	1	1	1	0	1	1	0	0	0	1	1	1	High	3	1	Her2	LumB	LumB	LumB	E+H-HP	E+H-HP	E+H-HP	H
GSM1050604	GSE42822	GPL96	NA	NA	1	0	1	1	0	1	1	0	0	1	1	1	High	3	5	Her2	Her2	Her2	LumB	H+	H+	H+	A
GSM1050605	GSE42822	GPL96	NA	NA	1	0	0	0	0	0	0	0	1	1	1	1	High	3	9	Basal	Basal	Basal	Basal	E-H-	E-H-	E-H-	H
GSM1050606	GSE42822	GPL96	NA	NA	1	1	1	0	1	1	0	0	0	1	1	1	High	3	4	Her2	LumB	LumB	LumB	E+H-HP	E+H-HP	E+H-HP	L
GSM1050608	GSE42822	GPL96	NA	3	1	0	0	0	0	0	0	0	1	1	1	1	High	3	4	Her2	Her2	Her2	LumB	E-H-	H+	E-H-	A
GSM1050609	GSE42822	GPL96	NA	NA	1	1	0	0	1	1	0	NA	0	1	1	1	High	3	9	LumB	LumB	LumB	LumA	E+H-HP	E+H-HP	E+H-HP	L
GSM1050610	GSE42822	GPL96	NA	3	1	0	0	0	0	0	0	0	1	1	1	0	High	3	4	Her2	Her2	Her2	LumB	E-H-	E+H-HP	E-H-	L
GSM1050611	GSE42822	GPL96	NA	NA	0	0	0	0	0	1	0	0	0	1	1	0	High	2	4	Basal	Basal	Basal	Basal	E-H-	E-H-	E-H-	A
GSM1050612	GSE42822	GPL96	NA	3	1	0	0	0	0	1	0	0	0	1	1	1	High	3	4	Basal	Basal	Basal	Basal	E-H-	E-H-	E-H-	A
GSM1050613	GSE42822	GPL96	NA	3	1	1	1	0	1	1	0	0	0	1	1	1	High	3	4	Her2	LumB	LumB	LumB	E+H-HP	E+H-HP	E+H-HP	H
GSM1050618	GSE42822	GPL96	NA	NA	0	0	0	1	0	0	1	0	0	1	0	1	High	3	3	Her2	Her2	Her2	LumB	H+	H+	E+H-HP	H
GSM1050622	GSE42822	GPL96	NA	NA	1	1	1	0	1	1	0	0	0	1	1	1	High	3	6	Her2	LumB	LumB	LumB	E+H-HP	E+H-HP	E+H-HP	H
GSM1050624	GSE42822	GPL96	NA	3	1	0	0	0	0	1	0	0	0	1	1	0	High	3	4	Basal	Basal	Basal	Basal	E-H-	E-H-	E-H-	A
GSM1050625	GSE42822	GPL96	NA	3	0	1	0	0	1	0	0	0	0	1	1	1	High	3	4	Her2	LumB	LumB	LumB	E+H-HP	E+H-HP	E+H-HP	L
GSM1050626	GSE42822	GPL96	NA	3	0	0	0	0	1	0	1	0	0	1	1	1	High	3	10	Basal	Basal	Basal	Basal	H+	E-H-	E-H-	A
GSM1050627	GSE42822	GPL96	NA	3	1	0	0	0	0	0	0	0	1	1	1	1	High	3	4	Basal	Basal	Basal	Basal	E-H-	E-H-	E-H-	H
GSM1050629	GSE42822	GPL96	NA	NA	0	0	0	0	0	0	0	0	1	1	1	1	High	3	4	Basal	Basal	Basal	Basal	E-H-	E-H-	E-H-	H
GSM1050638	GSE42822	GPL96	NA	NA	1	1	1	0	1	1	0	0	0	1	1	1	Int	2	7	LumB	LumB	LumB	LumA	E+H-LP	E+H-HP	E+H-HP	L
GSM1050644	GSE42822	GPL96	NA	3	1	0	0	1	0	0	1	0	0	1	1	1	High	3	6	Basal	Her2	Her2	LumB	H+	H+	E-H-	H
GSM1050645	GSE42822	GPL96	NA	NA	1	0	0	1	0	0	1	0	0	1	1	1	High	3	5	Basal	Her2	Her2	LumB	H+	H+	H+	A
GSM1050646	GSE42822	GPL96	NA	NA	1	1	1	0	1	0	0	0	0	1	1	1	High	3	5	Her2	LumB	LumB	LumB	E+H-HP	H+	E+H-HP	H
GSM1050650	GSE42822	GPL96	NA	3	0	1	1	0	1	1	0	0	0	1	1	1	High	3	9	LumB	LumB	LumB	LumB	E+H-HP	E+H-HP	E+H-HP	L
GSM1050651	GSE42822	GPL96	NA	NA	1	0	0	1	0	1	1	0	0	1	1	1	High	3	4	Her2	Her2	Her2	LumB	H+	H+	H+	A
GSM1050652	GSE42822	GPL96	NA	3	1	0	0	1	0	0	1	0	0	1	1	1	High	3	5	Her2	Her2	Her2	LumB	H+	H+	H+	L
GSM1050654	GSE42822	GPL96	NA	3	0	1	1	1	1	0	1	0	0	1	1	1	High	3	5	Her2	LumB	LumB	LumB	H+	H+	H+	L
GSM1050655	GSE42822	GPL96	NA	3	0	0	0	1	0	0	1	0	0	1	1	1	High	3	5	Her2	Her2	Her2	LumB	H+	H+	H+	H
GSM1050656	GSE42822	GPL96	NA	NA	1	1	1	0	1	1	0	0	0	0	1	1	High	3	4	Her2	LumB	Her2	LumB	E+H-LP	E+H-HP	E+H-HP	A
GSM1050657	GSE42822	GPL96	NA	NA	1	0	0	1	0	0	1	0	0	1	1	1	High	3	5	Her2	Her2	LumB	LumB	H+	H+	H+	H
GSM1050659	GSE42822	GPL96	NA	NA	1	0	0	1	0	0	1	0	0	1	1	0	High	3	4	Her2	Her2	Her2	LumB	H+	H+	H+	L
GSM1050660	GSE42822	GPL96	NA	3	1	0	0	1	0	1	1	0	0	1	1	1	High	3	5	Her2	Her2	Her2	Basal	H+	H+	H+	A
GSM1050662	GSE42822	GPL96	NA	NA	NA	1	1	1	1	1	1	0	0	1	1	1	High	3	5	Her2	Her2	LumB	LumB	H+	E+H-HP	E+H-HP	H
GSM1100038	GSE45255	GPL96	1	2	1	0	0	1	0	0	1	0	0	1	1	1	High	3	5	Basal	Her2	Her2	Basal	H+	H+	H+	H
GSM1100043	GSE45255	GPL96	1	2	1	0	0	1	0	1	1	0	0	1	0	0	High	3	3	Her2	Her2	Her2	Her2	H+	H+	H+	L
GSM1100052	GSE45255	GPL96	NA	2	1	1	0	1	1	0	0	0	0	1	1	1	High	3	9	Her2	LumB	Her2	LumB	E+H-HP	E+H-HP	E+H-HP	L
GSM1100056	GSE45255	GPL96	1	2	1	0	1	1	1	1	0	0	0	1	1	1	Int	3	3	Her2	LumB	Her2	Her2	E+H-LP	E+H-HP	E+H-HP	L
GSM1100059	GSE45255	GPL96	0	2	0	0	1	0	1	1	0	0	0	1	1	1	High	3	3	LumB	LumB	LumA	LumA	E+H-HP	E+H-HP	E+H-HP	L
GSM1100062	GSE45255	GPL96	0	2	1	1	1	0	1	1	0	0	0	1	1	0	Int	2	3	Her2	LumB	LumA	LumA	E+H-LP	E+H-HP	E+H-LP	L
GSM1100077	GSE45255	GPL96	0	3	0	1	1	1	1	1	1	0	0	1	1	1	High	3	5	Her2	Her2	Her2	LumB	H+	H+	H+	H
GSM1100080	GSE45255	GPL96	0	3	0	0	0	1	0	0	1	0	0	1	1	1	High	2	5	Her2	Her2	Her2	Her2	H+	H+	H+	H
GSM1100083	GSE45255	GPL96	0	3	1	0	0	NA	0	0	0	NA	1	1	1	1	High	3	4	Basal	Basal	Basal	Basal	E-H-	E-H-	E-H-	A
GSM1100085	GSE45255	GPL96	0	3	1	1	1	1	1	1	1	0	0	1	1	1	High	2	5	Her2	LumB	Her2	LumB	H+	H+	H+	H
GSM1100086	GSE45255	GPL96	0	3	1	1	1	1	1	0	0	0	0	1	1	1	High	3	3	Her2	LumB	LumB	LumB	E+H-HP	E+H-HP	E+H-HP	H
GSM1100089	GSE45255	GPL96	0	3	0	0	0	1	0	0	1	0	0	1	1	1	High	3	5	Her2	LumB	Her2	LumB	H+	H+	H+	A
GSM1100090	GSE45255	GPL96	0	3	1	0	0	1	0	1	1	0	0	1	1	1	High	3	5	Basal	Her2	Her2	Basal	H+	H+	H+	A
GSM1100094	GSE45255	GPL96	1	3	1	0	0	1	0	0	1	0	0	1	1	1	High	3	5	Basal	Her2	Her2	LumB	H+	H+	H+	A
GSM1100096	GSE45255	GPL96	1	1	1	1	1	0	1	1	0	0	0	1	1	1	High	3	4	Her2	LumB	Her2	LumB	E+H-HP	E+H-HP	E-H-	L
GSM1100097	GSE45255	GPL96	0	3	1	1	1	1	1	0	1	0	0	1	1	1	High	2	1	Her2	LumB	Her2	LumB	H+	H+	E+H-HP	H
GSM1100101	GSE45255	GPL96	0	3	1	1	1	1	1	1	0	0	0	1	1	0	High	2	3	Her2	LumB	LumA	LumB	E+H-HP	E+H-HP	E+H-HP	L
GSM1100104	GSE45255	GPL96	1	3	0	1	0	1	1	0	0	0	0	1	1	1	High	3	2	LumB	LumB	LumB	LumB	E+H-HP	E+H-HP	E+H-HP	L
GSM1100109	GSE45255	GPL96	0	3	1	1	0	0	1	0	0	0	0	1	0	1	High	2	1	LumA	LumB	LumB	LumA	E+H-LP	H+	E+H-HP	L
GSM1100114	GSE45255	GPL96	0	3	0	0	0	0	0	0	0	0	1	1	1	1	High	2	4	Basal	Basal	Basal	Basal	E-H-	E-H-	E-H-	H
GSM1100121	GSE45255	GPL96	0	3	0	1	1	1	1	1	0	0	0	1	1	1	High	3	4	Her2	LumB	LumA	LumB	E+H-LP	E+H-HP	E+H-HP	H
GSM1100122	GSE45255	GPL96	1	3	1	0	1	1	1	1	0	0	0	1	1	1	Int	3	3	LumB	LumB	LumB	LumA	E+H-HP	E+H-HP	E+H-HP	L
GSM1100124	GSE45255	GPL96	0	3	1	1	0	1	1	0	0	0	0	1	1	1	High	3	4	Her2	LumB	LumB	LumB	E+H-HP	E+H-HP	E+H-HP	H
GSM1100126	GSE45255	GPL96	0	3	0	1	1	0	1	1	0	0	0	1	1	1	High	3	1	LumB	LumB	LumB	LumB	E+H-LP	E+H-HP	E+H-HP	H
GSM1100133	GSE45255	GPL96	NA	3	0	1	1	1	0	0	1	0	0	1	1	1	High	2	2	Her2	Her2	LumB	Her2	H+	H+	E+H-HP	L
GSM1100134	GSE45255	GPL96	NA	3	0	0	0	1	0	0	1	0	0	1	1	1	High	2	1	Her2	Her2	Her2	Her2	H+	H+	E+H-HP	L
GSM1100135	GSE45255	GPL96	NA	3	0	0	0	0	1	1	0	0	0	1	1	1	High	3	8	LumB	LumB	LumA	LumA	E+H-LP	E+H-HP	E+H-HP	H
GSM1100139	GSE45255	GPL96	NA	3	0	1	1	0	1	0	0	0	0	1	1	1	Int	3	1	LumB	LumB	LumB	LumA	E+H-LP	E+H-HP	E+H-HP	H
GSM1100141	GSE45255	GPL96	NA	3	0	1	1	1	1	1	0	0	0	1	1	1	High	3	3	LumB	LumB	LumB	LumA	E+H-LP	E+H-HP	E+H-HP	H
GSM1100154	GSE45255	GPL96	NA	3	0	0	0	0	0	1	0	0	0	1	1	1	High	2	4	Basal	Basal	Basal	Basal	E-H-	E-H-	E-H-	H
GSM1100158	GSE45255	GPL96	NA	3	0	NA	NA	NA	1	0	0	NA	0	1	1	0	Int	3	3	LumB	LumB	LumA	LumA	E+H-LP	E+H-HP	E+H-HP	L
GSM1100163	GSE45255	GPL96	NA	3	0	0	0	0	0	0	0	0	1	1	1	1	High	2	3	Basal	Basal	Basal	Basal	E-H-	E-H-	E-H-	A
GSM1100167	GSE45255	GPL96	NA	3	0	0	0	1	0	0	1	0	0	1	1	1	High	3	4	Basal	Her2	Basal	Her2	H+	E-H-	E-H-	A
GSM1100171	GSE45255	GPL96	NA	2	0	1	0	0	1	0	0	0	0	1	1	0	High	3	3	LumB	LumB	LumA	LumB	E+H-LP	E+H-HP	E+H-HP	L
GSM1186523	GSE48905	GPL570	NA	2	NA	1	1	NA	1	1	0	NA	0	1	1	1	High	3	6	LumB	LumB	LumA	LumB	E+H-HP	E+H-HP	E+H-HP	L
GSM1186524	GSE48905	GPL570	NA	2	NA	1	1	NA	1	0	0	NA	0	1	1	1	High	3	9	Her2	LumB	Her2	LumB	E+H-HP	E+H-HP	E+H-HP	H
GSM1186526	GSE48905	GPL570	NA	2	NA	1	1	1	1	1	0	0	0	1	1	1	High	3	6	LumB	LumB	LumA	LumA	E+H-HP	E+H-HP	E+H-HP	L
GSM1186527	GSE48905	GPL570	NA	3	NA	0	0	1	1	0	0	0	0	1	1	1	High	3	4	Basal	Basal	Basal	Her2	E+H-HP	E-H-	E-H-	A
GSM1186528	GSE48905	GPL570	NA	2	NA	0	0	1	0	0	0	0	1	1	1	1	High	3	10	Basal	Basal	Basal	Her2	E-H-	E-H-	E-H-	A
GSM1186533	GSE48905	GPL570	NA	3	NA	1	1	NA	1	1	1	NA	0	1	1	1	High	2	9	Her2	LumB	LumA	LumB	E+H-HP	E+H-HP	E+H-HP	L
GSM1186537	GSE48905	GPL570	NA	2	NA	1	1	NA	1	1	0	NA	0	1	1	1	High	3	6	LumB	LumB	LumB	LumB	E+H-HP	E+H-HP	E+H-HP	L
GSM1186549	GSE48905	GPL570	NA	3	NA	1	0	1	1	0	0	0	0	1	1	1	High	2	8	Her2	LumB	Her2	Her2	E+H-HP	E+H-HP	E+H-HP	H
GSM1186551	GSE48905	GPL570	NA	2	NA	1	0	1	1	0	0	0	0	1	1	1	High	3	1	Her2	LumB	Her2	Her2	E+H-LP	E+H-HP	E+H-HP	L
GSM1186554	GSE48905	GPL570	NA	2	NA	1	0	1	1	0	0	0	0	1	1	1	High	3	9	Her2	LumB	LumA	LumB	E+H-HP	E+H-HP	E+H-HP	H
GSM1186555	GSE48905	GPL570	NA	3	NA	1	0	NA	1	0	0	NA	0	1	1	1	Int	3	8	LumB	LumB	LumA	LumA	E+H-HP	E+H-HP	E+H-HP	L
GSM1186558	GSE48905	GPL570	NA	3	NA	1	1	NA	1	0	0	NA	0	1	1	1	High	3	9	LumB	LumB	LumA	LumA	E+H-HP	E+H-HP	E+H-HP	H
GSM1186559	GSE48905	GPL570	NA	2	NA	1	1	NA	1	0	0	NA	0	1	1	1	High	3	1	LumB	LumB	LumB	LumB	E+H-HP	E+H-HP	E+H-HP	H
GSM1186561	GSE48905	GPL570	NA	NA	NA	1	1	NA	1	1	0	NA	0	1	1	1	Int	3	3	LumB	LumB	LumA	LumA	E+H-HP	E+H-HP	E+H-HP	L
GSM1232993	GSE50948	GPL570	NA	2	NA	0	0	1	0	1	0	0	0	1	1	0	High	3	4	Her2	Her2	Her2	Her2	E-H-	H+	H+	H
GSM1232994	GSE50948	GPL570	NA	2	NA	0	0	1	0	1	0	0	0	1	1	0	High	3	4	Her2	Her2	Her2	Her2	E-H-	E-H-	H+	H
GSM1232995	GSE50948	GPL570	NA	2	NA	1	0	1	1	1	0	0	0	1	1	0	High	3	4	LumB	LumB	LumB	LumA	E+H-HP	E+H-HP	E+H-HP	L
GSM1233000	GSE50948	GPL570	NA	3	NA	0	0	1	0	1	0	0	0	1	1	0	High	2	4	Her2	Her2	Her2	Her2	E-H-	H+	H+	H
GSM1233002	GSE50948	GPL570	NA	3	NA	0	0	1	0	1	0	0	0	1	1	0	High	2	4	Her2	Her2	Basal	Normal	E-H-	H+	H+	H
GSM1233006	GSE50948	GPL570	NA	3	NA	0	0	1	0	1	0	0	0	1	1	0	High	2	4	Her2	Her2	Normal	Normal	E-H-	E-H-	E-H-	L
GSM1233008	GSE50948	GPL570	NA	2	NA	0	0	1	0	0	0	0	1	1	1	0	High	3	4	Her2	Her2	Her2	Her2	E-H-	E+H-LP	E+H-LP	L
GSM1233012	GSE50948	GPL570	NA	2	NA	1	1	1	1	1	0	0	0	1	1	0	High	1	4	Her2	LumA	LumB	LumA	E+H-HP	E+H-LP	E+H-LP	H
GSM1233013	GSE50948	GPL570	NA	3	NA	0	0	1	0	0	0	0	1	1	1	1	High	3	4	Her2	Her2	Her2	LumB	E-H-	H+	E+H-HP	L
GSM1233015	GSE50948	GPL570	NA	3	NA	0	0	1	0	1	0	0	0	1	1	0	High	3	4	Her2	Her2	Her2	Normal	E-H-	H+	H+	H
GSM1233017	GSE50948	GPL570	NA	3	NA	0	0	1	0	1	0	0	0	1	1	1	High	3	4	Her2	Her2	Her2	Her2	E-H-	E+H-HP	E-H-	H
GSM1233018	GSE50948	GPL570	NA	2	NA	0	0	1	0	1	0	0	0	1	1	0	High	2	4	Her2	Her2	Her2	Her2	E-H-	E+H-LP	E-H-	H
GSM1233019	GSE50948	GPL570	NA	3	NA	0	0	1	0	0	0	0	1	1	1	0	High	3	4	Her2	Her2	Basal	Her2	E-H-	H+	H+	A
GSM1233020	GSE50948	GPL570	NA	2	NA	1	0	1	0	1	1	0	0	1	1	0	High	1	4	Her2	Normal	LumA	Her2	H+	H+	H+	L
GSM1233022	GSE50948	GPL570	NA	3	NA	0	0	1	0	1	0	0	0	1	1	0	High	2	4	Her2	Her2	Her2	Her2	E-H-	E+H-LP	H+	H
GSM1233023	GSE50948	GPL570	NA	3	NA	1	0	1	0	1	0	0	0	1	1	0	High	3	4	Her2	Her2	Her2	Normal	E-H-	H+	H+	H
GSM1233024	GSE50948	GPL570	NA	2	NA	0	0	1	0	1	0	0	0	1	1	0	High	3	4	Her2	Basal	Basal	Her2	E-H-	E+H-HP	H+	H
GSM1233026	GSE50948	GPL570	NA	2	NA	0	0	1	0	1	0	0	0	1	1	0	High	2	4	Her2	Basal	Normal	Her2	E-H-	H+	H+	H
GSM1233029	GSE50948	GPL570	NA	2	NA	0	0	1	0	1	0	0	0	1	1	0	High	3	4	Her2	Her2	Her2	Her2	E-H-	H+	H+	L
GSM1233030	GSE50948	GPL570	NA	2	NA	0	0	1	0	1	0	0	0	1	1	0	High	2	4	Her2	Her2	Her2	Her2	E-H-	H+	H+	H
GSM1233031	GSE50948	GPL570	NA	3	NA	0	0	1	0	0	0	0	1	1	1	0	High	3	4	Her2	Her2	Normal	Her2	E-H-	H+	H+	H
GSM1233034	GSE50948	GPL570	NA	3	NA	0	0	1	0	1	0	0	0	1	1	0	High	2	4	Her2	Her2	Her2	Her2	E-H-	H+	H+	L
GSM1233035	GSE50948	GPL570	NA	3	NA	0	0	1	0	1	0	0	0	1	1	0	High	3	4	Her2	Basal	Her2	LumB	E-H-	E+H-HP	E-H-	H
GSM1233037	GSE50948	GPL570	NA	3	NA	0	0	1	0	1	0	0	0	1	1	0	High	3	4	Her2	Her2	LumB	LumA	E-H-	E+H-HP	H+	H
GSM1233043	GSE50948	GPL570	NA	2	NA	1	0	1	0	1	0	0	0	1	1	0	High	2	4	Her2	Normal	Normal	Her2	E-H-	E+H-LP	H+	L
GSM1233046	GSE50948	GPL570	NA	3	NA	0	0	1	0	1	0	0	0	1	1	0	High	3	4	Her2	Her2	Her2	LumB	E-H-	E+H-HP	E-H-	H
GSM1233048	GSE50948	GPL570	NA	2	NA	0	0	1	0	1	0	0	0	1	1	0	High	2	4	Her2	Basal	Her2	Normal	E-H-	H+	H+	L
GSM1233050	GSE50948	GPL570	NA	3	NA	0	1	1	0	1	0	0	0	1	1	0	High	3	4	Her2	Her2	LumB	Normal	E-H-	H+	H+	H
GSM1233052	GSE50948	GPL570	NA	2	NA	0	1	1	0	1	0	0	0	1	1	0	High	3	4	Her2	Her2	Basal	Normal	E-H-	H+	H+	A
GSM1233053	GSE50948	GPL570	NA	2	NA	0	0	1	1	1	0	0	0	1	1	0	High	2	4	Her2	LumA	LumB	LumA	E+H-HP	E+H-HP	E+H-HP	H
GSM1233054	GSE50948	GPL570	NA	3	NA	0	1	1	1	1	0	0	0	1	1	0	High	2	4	Her2	LumB	LumB	LumA	E+H-HP	E+H-HP	E+H-HP	H
GSM1233057	GSE50948	GPL570	NA	2	NA	0	0	1	0	0	0	0	1	1	1	0	High	3	4	Her2	Her2	LumB	LumB	E-H-	H+	H+	A
GSM1233059	GSE50948	GPL570	NA	2	NA	0	0	1	0	1	0	0	0	1	1	0	High	2	4	Her2	Her2	LumB	Normal	E-H-	E-H-	E-H-	L
GSM1233060	GSE50948	GPL570	NA	2	NA	0	0	1	0	1	0	0	0	1	1	0	High	3	4	Her2	Her2	Her2	Her2	E-H-	E+H-HP	E-H-	L
GSM1233062	GSE50948	GPL570	NA	3	NA	0	0	1	0	1	0	0	0	1	1	0	High	2	4	Her2	Basal	Her2	Her2	E-H-	H+	E-H-	L
GSM1233063	GSE50948	GPL570	NA	3	NA	0	0	1	0	1	0	0	0	1	1	0	High	2	4	Her2	Basal	Basal	Normal	E-H-	E+H-LP	E-H-	L
GSM1233066	GSE50948	GPL570	NA	2	NA	1	0	1	1	1	0	0	0	1	1	0	High	2	4	LumB	LumB	LumB	LumA	E+H-HP	E+H-LP	E+H-LP	L
GSM1233067	GSE50948	GPL570	NA	3	NA	1	1	0	1	1	0	0	0	1	1	0	High	2	4	LumB	LumB	LumB	LumA	E+H-HP	E+H-HP	E+H-LP	L
GSM1233068	GSE50948	GPL570	NA	3	NA	0	0	1	0	1	0	0	0	1	1	0	High	2	4	Her2	Her2	Normal	Her2	E-H-	E+H-LP	E-H-	L
GSM1233071	GSE50948	GPL570	NA	3	NA	0	0	1	0	1	0	0	0	1	1	0	High	3	4	Her2	Her2	Her2	Her2	E-H-	E+H-HP	E-H-	A
GSM1233072	GSE50948	GPL570	NA	2	NA	1	0	0	0	1	0	0	0	1	1	0	High	1	4	Her2	Normal	Basal	Normal	E-H-	E-H-	E-H-	L
GSM1233075	GSE50948	GPL570	NA	2	NA	1	1	1	1	1	1	0	0	1	1	0	High	2	3	LumB	LumA	LumA	LumA	H+	H+	H+	H
GSM1233082	GSE50948	GPL570	NA	2	NA	0	0	1	0	1	0	0	0	1	1	0	High	2	4	Her2	Her2	Basal	Normal	E-H-	H+	H+	L
GSM1233088	GSE50948	GPL570	NA	2	NA	0	1	1	1	1	0	0	0	1	1	0	High	1	4	Her2	LumA	LumB	Normal	E+H-HP	E+H-LP	H+	A
GSM1233090	GSE50948	GPL570	NA	3	NA	0	0	1	0	1	0	0	0	1	1	0	High	2	4	Her2	Normal	LumB	Normal	E-H-	E+H-LP	H+	L
GSM1233096	GSE50948	GPL570	NA	3	NA	0	0	1	0	0	0	0	1	1	1	0	High	3	4	Her2	Basal	Her2	Normal	E-H-	H+	E-H-	L
GSM1233097	GSE50948	GPL570	NA	2	NA	0	1	1	0	1	0	0	0	1	1	0	High	2	4	Her2	Her2	Her2	Normal	E-H-	E-H-	E-H-	H
GSM1233099	GSE50948	GPL570	NA	3	NA	0	0	1	0	1	0	0	0	1	1	0	High	1	4	Basal	Basal	Basal	Basal	E-H-	E-H-	E-H-	A
GSM1233100	GSE50948	GPL570	NA	2	NA	0	0	1	0	1	0	0	0	1	1	0	High	2	4	Her2	Her2	Her2	Her2	E-H-	H+	E-H-	L
GSM1233102	GSE50948	GPL570	NA	3	NA	0	0	0	0	1	0	1	0	1	1	0	High	2	4	Her2	Basal	Basal	Normal	E-H-	E-H-	E-H-	A
GSM1233104	GSE50948	GPL570	NA	2	NA	0	0	1	0	1	0	0	0	1	1	0	High	2	4	Her2	Basal	Basal	Basal	E-H-	E-H-	E-H-	L
GSM1233105	GSE50948	GPL570	NA	3	NA	0	0	1	0	1	0	0	0	1	1	0	High	2	4	Her2	LumA	Normal	Normal	E-H-	E-H-	E-H-	L
GSM1233106	GSE50948	GPL570	NA	2	NA	0	0	1	0	1	0	0	0	1	1	0	High	2	4	Her2	Her2	LumB	Normal	E-H-	H+	H+	L
GSM1233117	GSE50948	GPL570	NA	3	NA	1	0	1	1	1	0	0	0	1	1	0	High	3	4	LumB	LumB	LumB	LumA	E+H-HP	E+H-LP	E+H-HP	L
GSM1233119	GSE50948	GPL570	NA	3	NA	0	0	0	0	1	0	1	0	1	1	0	High	3	4	Basal	Basal	Basal	Normal	E-H-	E-H-	E-H-	L
GSM1233120	GSE50948	GPL570	NA	3	NA	0	0	0	0	1	0	1	0	1	1	0	High	1	4	Normal	Basal	Basal	Basal	E-H-	E-H-	E-H-	A
GSM1233122	GSE50948	GPL570	NA	3	NA	0	0	1	0	1	0	0	0	1	1	0	High	2	4	Her2	Basal	Her2	Normal	E-H-	E+H-LP	E-H-	H
GSM1233126	GSE50948	GPL570	NA	3	NA	1	1	0	0	1	0	0	0	1	1	0	High	2	4	Her2	Normal	Normal	Normal	E-H-	E-H-	E-H-	L
GSM1233129	GSE50948	GPL570	NA	2	NA	1	0	0	0	1	0	0	0	1	1	0	High	3	4	Her2	LumB	LumB	LumA	E-H-	H+	H+	L
GSM1233131	GSE50948	GPL570	NA	3	NA	0	0	0	0	1	0	1	0	1	1	0	High	2	4	Her2	Basal	Basal	Normal	E-H-	H+	H+	L
GSM1233132	GSE50948	GPL570	NA	3	NA	0	1	0	0	1	0	0	0	1	1	0	High	3	4	Basal	Basal	Basal	Basal	E-H-	E-H-	E-H-	A
GSM1233137	GSE50948	GPL570	NA	2	NA	1	1	0	1	1	0	0	0	1	0	0	Int	2	4	LumB	LumA	LumB	LumA	E+H-HP	E+H-HP	E+H-LP	A
GSM1233138	GSE50948	GPL570	NA	3	NA	0	0	0	0	1	0	1	0	1	1	0	High	1	4	Her2	Normal	Normal	Normal	E-H-	E-H-	E-H-	L
GSM1233139	GSE50948	GPL570	NA	3	NA	0	0	0	0	0	0	1	1	1	1	0	High	3	4	Her2	Her2	Basal	LumB	E-H-	E+H-HP	E-H-	H
GSM1233141	GSE50948	GPL570	NA	3	NA	0	0	0	0	1	0	1	0	1	1	1	High	3	4	Her2	Basal	Basal	Basal	E-H-	E-H-	E-H-	H
GSM1233142	GSE50948	GPL570	NA	3	NA	0	0	0	0	0	0	1	1	1	1	1	High	3	3	Basal	Basal	Basal	Basal	E-H-	E-H-	E-H-	A
GSM1233143	GSE50948	GPL570	NA	3	NA	1	1	0	1	1	0	0	0	1	1	1	High	3	4	LumB	LumB	LumB	LumA	E+H-HP	E+H-HP	E+H-HP	H
GSM1233145	GSE50948	GPL570	NA	3	NA	0	0	0	0	1	0	1	0	1	1	0	High	3	4	Her2	Basal	Basal	Normal	E-H-	E-H-	E-H-	L
GSM305131	GSE12093	GPL96	0	NA	0	1	NA	NA	1	1	0	NA	0	1	1	0	High	2	4	Normal	LumA	Her2	Normal	E+H-LP	E+H-HP	E+H-LP	L
GSM305152	GSE12093	GPL96	0	NA	0	1	NA	NA	1	1	0	NA	0	1	1	1	High	3	7	Her2	LumB	LumB	LumB	E+H-HP	E+H-HP	E+H-HP	A
GSM305153	GSE12093	GPL96	1	NA	0	1	NA	NA	1	1	0	NA	0	1	1	0	High	3	4	Her2	LumB	LumB	LumA	E+H-HP	H+	E+H-LP	L
GSM305156	GSE12093	GPL96	0	NA	0	1	NA	NA	1	1	0	NA	0	1	1	0	High	2	4	Her2	Her2	LumB	Normal	E+H-LP	E+H-HP	E+H-LP	H
GSM305157	GSE12093	GPL96	1	NA	0	1	NA	NA	1	0	0	NA	0	1	1	1	High	3	7	Her2	LumB	LumB	LumB	E+H-HP	E+H-HP	E+H-HP	A
GSM305164	GSE12093	GPL96	1	NA	0	1	NA	NA	1	1	1	NA	0	1	1	1	High	3	9	LumB	LumB	LumB	LumB	E+H-HP	H+	E+H-HP	L
GSM305166	GSE12093	GPL96	0	NA	0	1	NA	NA	0	0	0	NA	1	1	1	1	High	3	4	Her2	Her2	Her2	Her2	E-H-	H+	E-H-	L
GSM305175	GSE12093	GPL96	0	NA	0	1	NA	NA	1	1	0	NA	0	1	1	1	High	3	8	LumB	LumB	LumB	LumB	E+H-HP	E+H-HP	E+H-HP	H
GSM305181	GSE12093	GPL96	0	NA	0	1	NA	NA	1	0	1	NA	0	1	1	1	High	3	5	Her2	LumB	Her2	LumB	H+	E+H-HP	H+	L
GSM305187	GSE12093	GPL96	0	NA	0	1	NA	NA	1	0	1	NA	0	1	1	1	High	2	5	Her2	LumB	Her2	LumB	H+	H+	H+	H
GSM305192	GSE12093	GPL96	1	NA	0	1	NA	NA	1	0	0	NA	0	1	1	1	High	3	2	LumB	LumB	Her2	LumB	E+H-LP	E+H-HP	E+H-HP	A
GSM305206	GSE12093	GPL96	0	NA	0	1	NA	NA	1	1	0	NA	0	1	1	0	Low	1	4	LumB	LumA	LumB	LumA	E+H-LP	E+H-LP	E+H-LP	H
GSM305216	GSE12093	GPL96	1	NA	0	1	NA	NA	1	0	0	NA	0	1	1	1	High	3	1	LumB	LumB	LumB	LumB	E+H-HP	H+	E+H-HP	A
GSM305217	GSE12093	GPL96	1	NA	0	1	NA	NA	1	1	0	NA	0	1	1	1	High	3	9	LumB	LumB	LumB	LumA	E+H-HP	E+H-HP	E+H-HP	H
GSM305238	GSE12093	GPL96	0	NA	0	1	NA	NA	1	1	1	NA	0	1	1	1	High	3	1	Her2	LumB	LumB	LumB	E+H-LP	H+	E+H-HP	H
GSM305240	GSE12093	GPL96	0	NA	0	1	NA	NA	1	0	0	NA	0	1	1	1	High	3	6	Her2	LumB	Her2	LumB	E+H-HP	E+H-HP	E+H-HP	H
GSM305242	GSE12093	GPL96	0	NA	0	1	NA	NA	1	1	0	NA	0	1	1	1	High	3	9	LumB	LumB	LumB	LumB	E+H-HP	E+H-HP	E+H-HP	H
GSM305245	GSE12093	GPL96	0	NA	0	1	NA	NA	1	1	0	NA	0	1	1	1	Int	3	1	LumB	LumB	LumA	LumA	E+H-HP	E+H-HP	E+H-HP	H
GSM305246	GSE12093	GPL96	0	NA	0	1	NA	NA	1	0	0	NA	0	1	1	1	Int	2	1	LumB	LumB	Her2	LumA	E+H-HP	E+H-HP	E+H-HP	L
GSM305254	GSE12093	GPL96	0	NA	0	1	NA	NA	1	1	0	NA	0	1	1	0	Low	2	3	LumB	LumB	LumA	LumA	E+H-HP	E+H-HP	E+H-HP	L
GSM305255	GSE12093	GPL96	0	NA	0	1	NA	NA	1	1	0	NA	0	1	1	1	Int	2	7	LumB	LumB	LumB	LumA	E+H-HP	E+H-HP	E+H-HP	L
GSM305258	GSE12093	GPL96	0	NA	0	1	NA	NA	1	0	0	NA	0	1	1	1	High	2	6	Her2	LumB	LumB	LumB	E+H-HP	E+H-HP	E+H-HP	L
GSM305259	GSE12093	GPL96	0	NA	0	1	NA	NA	1	1	0	NA	0	1	1	1	High	3	7	Her2	LumB	Her2	LumB	E+H-HP	E+H-HP	E+H-HP	L
GSM411292	GSE16446	GPL570	NA	3	1	0	NA	1	0	0	1	NA	0	1	1	1	High	3	5	Her2	Her2	Her2	LumB	H+	H+	H+	H
GSM411293	GSE16446	GPL570	NA	3	1	0	NA	0	0	0	1	NA	0	1	1	1	High	2	10	Basal	Basal	Basal	Basal	H+	E-H-	E-H-	A
GSM411295	GSE16446	GPL570	NA	3	1	0	NA	1	0	0	1	NA	0	1	1	1	High	3	1	Her2	Her2	Her2	LumB	H+	H+	H+	H
GSM411299	GSE16446	GPL570	NA	3	1	0	NA	1	0	0	1	NA	0	1	1	1	High	3	5	Her2	Her2	Her2	Her2	H+	H+	H+	H
GSM411300	GSE16446	GPL570	NA	3	0	0	NA	1	0	0	1	NA	0	1	1	1	High	3	5	Her2	Her2	Her2	LumB	H+	H+	H+	H
GSM411301	GSE16446	GPL570	NA	3	0	0	NA	0	0	0	1	NA	0	1	1	1	High	3	5	Basal	Her2	Her2	Her2	H+	H+	H+	L
GSM411304	GSE16446	GPL570	NA	2	1	0	NA	1	1	0	1	NA	0	1	1	1	High	3	5	Her2	LumB	LumA	Her2	H+	H+	H+	H
GSM411305	GSE16446	GPL570	NA	3	1	0	NA	1	0	0	1	NA	0	1	1	1	High	3	5	Basal	Her2	Her2	LumB	H+	H+	H+	A
GSM411311	GSE16446	GPL570	NA	3	1	0	NA	0	0	0	0	NA	1	1	1	1	High	3	10	Basal	Basal	Basal	Basal	E-H-	E-H-	E-H-	H
GSM411314	GSE16446	GPL570	NA	2	1	0	NA	0	0	0	0	NA	1	1	1	1	High	2	3	Basal	Basal	Her2	Her2	E-H-	E-H-	E-H-	H
GSM411315	GSE16446	GPL570	NA	2	0	0	NA	0	0	0	0	NA	1	1	1	0	High	2	5	Her2	Normal	Normal	Her2	E-H-	E+H-LP	E-H-	L
GSM411316	GSE16446	GPL570	NA	NA	1	0	NA	1	0	0	1	NA	0	1	1	1	High	3	9	Basal	LumB	Her2	Her2	H+	E+H-HP	H+	H
GSM411317	GSE16446	GPL570	NA	3	1	0	NA	0	0	0	0	NA	1	1	1	1	High	3	10	Basal	Basal	Basal	Basal	E-H-	E-H-	E-H-	A
GSM411322	GSE16446	GPL570	NA	3	1	0	NA	0	0	0	0	NA	1	1	1	1	High	3	10	Basal	Basal	Basal	Basal	E-H-	E-H-	E-H-	H
GSM411323	GSE16446	GPL570	NA	2	1	0	NA	0	0	0	0	NA	1	1	1	1	High	3	10	Basal	Basal	Basal	Basal	E-H-	E-H-	E-H-	A
GSM411324	GSE16446	GPL570	NA	3	1	0	NA	0	0	0	0	NA	1	1	1	1	High	3	10	Basal	Basal	Basal	Basal	E-H-	E-H-	E-H-	H
GSM411328	GSE16446	GPL570	NA	3	0	0	NA	0	0	0	0	NA	1	1	1	1	High	2	10	Basal	Basal	Basal	Basal	E-H-	E-H-	E-H-	H
GSM411329	GSE16446	GPL570	NA	3	1	0	NA	1	0	0	0	NA	1	1	1	1	High	3	9	Her2	LumB	Her2	LumB	E-H-	E+H-HP	E+H-HP	H
GSM411330	GSE16446	GPL570	NA	2	0	0	NA	1	0	0	1	NA	0	1	1	1	High	3	5	Her2	LumB	Her2	Her2	H+	E+H-LP	E-H-	L
GSM411331	GSE16446	GPL570	NA	3	0	0	NA	0	0	0	0	NA	1	1	1	1	High	3	10	Basal	Her2	Her2	Her2	E-H-	H+	E-H-	A
GSM411333	GSE16446	GPL570	NA	3	0	0	NA	0	0	0	0	NA	1	1	1	1	High	3	10	Basal	Basal	Basal	Basal	E-H-	E-H-	E-H-	H
GSM411336	GSE16446	GPL570	NA	NA	0	0	NA	0	0	0	0	NA	1	1	1	1	High	3	10	Basal	Basal	Basal	Basal	E-H-	E-H-	E-H-	A
GSM411337	GSE16446	GPL570	NA	3	0	0	NA	0	0	0	0	NA	1	1	1	1	High	3	10	Basal	Basal	Basal	Basal	E-H-	E-H-	E-H-	A
GSM411339	GSE16446	GPL570	NA	2	1	0	NA	0	0	0	0	NA	1	1	1	1	High	3	10	Basal	Basal	Basal	LumB	E-H-	E-H-	E-H-	H
GSM411341	GSE16446	GPL570	NA	2	0	0	NA	0	0	0	0	NA	1	1	1	1	High	3	10	Basal	Basal	Basal	Basal	E-H-	E-H-	E-H-	H
GSM411342	GSE16446	GPL570	NA	3	0	0	NA	0	0	0	0	NA	1	1	1	1	High	3	10	Basal	Basal	Basal	Basal	E-H-	E-H-	E-H-	H
GSM411343	GSE16446	GPL570	NA	2	0	0	NA	0	0	0	0	NA	1	1	1	1	High	2	10	Basal	Basal	Basal	Basal	E-H-	E-H-	E-H-	A
GSM411345	GSE16446	GPL570	NA	1	1	0	NA	0	0	0	0	NA	1	1	1	0	High	2	9	Normal	Basal	Basal	Basal	E-H-	E-H-	E-H-	H
GSM411346	GSE16446	GPL570	NA	3	0	0	NA	0	0	0	0	NA	1	1	1	1	High	3	10	Basal	Basal	Basal	Basal	E-H-	E-H-	E-H-	A
GSM411349	GSE16446	GPL570	NA	2	0	0	NA	0	0	0	0	NA	1	1	1	1	High	2	2	Basal	Normal	Normal	Her2	H+	E+H-LP	E-H-	H
GSM411351	GSE16446	GPL570	NA	3	1	0	NA	1	0	0	1	NA	0	1	1	1	High	3	5	Basal	Her2	Basal	Her2	H+	H+	H+	H
GSM411353	GSE16446	GPL570	NA	3	0	0	NA	0	0	0	0	NA	1	1	1	1	High	3	10	Basal	Basal	Basal	Basal	E-H-	E-H-	E-H-	A
GSM411355	GSE16446	GPL570	NA	3	0	0	NA	0	0	0	0	NA	1	1	1	1	High	3	10	Basal	Basal	Basal	Basal	E-H-	E-H-	E-H-	A
GSM411358	GSE16446	GPL570	NA	2	0	0	NA	1	0	0	1	NA	0	1	1	1	High	3	10	Basal	Basal	Basal	Basal	H+	E-H-	E-H-	A
GSM411359	GSE16446	GPL570	NA	3	1	0	NA	0	0	0	0	NA	1	1	1	1	High	3	10	Basal	Basal	Basal	Basal	E-H-	E-H-	E-H-	A
GSM411362	GSE16446	GPL570	NA	2	0	0	NA	0	0	0	0	NA	1	1	1	1	High	3	10	Basal	Her2	Basal	Basal	E-H-	E-H-	E-H-	A
GSM411365	GSE16446	GPL570	NA	3	0	0	NA	0	0	0	0	NA	1	1	1	1	High	3	5	Her2	LumB	Her2	LumB	E-H-	H+	E-H-	A
GSM411369	GSE16446	GPL570	NA	3	1	0	NA	1	0	0	1	NA	0	1	1	1	High	3	6	Basal	Her2	Normal	Her2	H+	H+	H+	H
GSM411372	GSE16446	GPL570	NA	3	1	0	NA	0	0	0	0	NA	1	1	1	1	High	2	10	Basal	Basal	Basal	Basal	E-H-	E-H-	E-H-	H
GSM411375	GSE16446	GPL570	NA	3	0	0	NA	0	0	0	0	NA	1	1	1	1	High	2	10	Basal	Basal	Basal	Basal	E-H-	E-H-	E-H-	H
GSM411383	GSE16446	GPL570	NA	2	1	0	NA	0	0	0	0	NA	1	1	1	1	High	3	10	Basal	LumB	Her2	LumB	E-H-	E+H-HP	E-H-	H
GSM411384	GSE16446	GPL570	NA	3	1	0	NA	0	0	0	0	NA	1	1	1	1	High	3	10	Basal	Basal	Basal	Basal	E-H-	E-H-	E-H-	H
GSM411386	GSE16446	GPL570	NA	3	1	0	NA	0	0	0	0	NA	1	1	1	1	High	3	10	Basal	Basal	Basal	Basal	E-H-	E-H-	E-H-	A
GSM411389	GSE16446	GPL570	NA	3	1	0	NA	0	0	0	0	NA	1	1	1	0	High	2	4	Normal	Normal	Normal	Her2	E-H-	E-H-	E-H-	L
GSM411391	GSE16446	GPL570	NA	NA	0	0	NA	0	0	0	0	NA	1	1	1	1	High	3	10	Basal	Basal	Basal	Basal	E-H-	E-H-	E-H-	H
GSM411393	GSE16446	GPL570	NA	2	1	0	NA	1	0	0	1	NA	0	1	1	1	High	3	5	Her2	Her2	Her2	Her2	H+	H+	H+	H
GSM411396	GSE16446	GPL570	NA	3	1	0	NA	0	0	0	0	NA	1	1	1	1	High	3	10	Basal	LumB	Basal	LumB	E-H-	E-H-	E-H-	A
GSM411401	GSE16446	GPL570	NA	3	0	0	NA	0	0	0	0	NA	1	1	1	1	High	3	10	Basal	Basal	Basal	Basal	E-H-	E-H-	E-H-	A
GSM411405	GSE16446	GPL570	NA	NA	1	0	NA	1	0	0	1	NA	0	1	1	1	High	3	5	Her2	Her2	Her2	LumB	H+	H+	H+	A
GSM411409	GSE16446	GPL570	NA	3	1	0	NA	0	0	0	0	NA	1	1	1	1	High	3	10	Basal	Basal	Basal	Her2	E-H-	E-H-	E-H-	H
GSM441628	GSE17705	GPL96	NA	NA	0	1	NA	NA	1	0	0	NA	0	1	1	1	High	3	1	LumB	LumB	LumB	LumB	E+H-HP	E+H-HP	E+H-HP	L
GSM441634	GSE17705	GPL96	NA	NA	1	1	NA	NA	1	1	0	NA	0	1	1	1	High	3	9	LumB	LumB	LumB	LumB	E+H-HP	E+H-HP	E+H-HP	L
GSM441644	GSE17705	GPL96	NA	NA	1	1	NA	NA	1	1	0	NA	0	1	1	1	High	3	1	LumB	LumB	Her2	LumB	E+H-HP	E+H-HP	E+H-HP	H
GSM441645	GSE17705	GPL96	NA	NA	0	1	NA	NA	1	1	0	NA	0	1	1	1	High	3	1	LumB	LumB	LumB	LumA	E+H-HP	E+H-HP	E+H-HP	L
GSM441648	GSE17705	GPL96	NA	NA	0	1	NA	NA	1	0	0	NA	0	1	1	1	High	3	4	Her2	Her2	Her2	LumB	E+H-HP	H+	E-H-	H
GSM441651	GSE17705	GPL96	NA	NA	0	1	NA	NA	1	1	0	NA	0	1	1	1	High	3	1	LumB	LumB	LumA	LumA	E+H-LP	E+H-HP	E+H-HP	H
GSM441657	GSE17705	GPL96	NA	NA	1	1	NA	NA	1	1	0	NA	0	1	1	0	Int	2	8	LumB	LumB	LumA	LumB	E+H-HP	E+H-HP	E+H-HP	H
GSM441659	GSE17705	GPL96	NA	NA	0	1	NA	NA	1	0	0	NA	0	1	1	1	High	3	1	LumB	LumB	LumB	LumA	E+H-HP	E+H-HP	E+H-HP	H
GSM441662	GSE17705	GPL96	NA	NA	0	1	NA	NA	1	0	0	NA	0	1	1	1	High	3	9	LumB	LumB	LumB	LumB	E+H-HP	E+H-HP	E+H-HP	L
GSM441664	GSE17705	GPL96	NA	NA	0	1	NA	NA	1	1	0	NA	0	1	1	0	High	3	8	LumB	LumB	LumA	LumA	E+H-HP	E+H-HP	E+H-HP	H
GSM441665	GSE17705	GPL96	NA	NA	1	1	NA	NA	1	1	0	NA	0	1	1	1	High	3	2	LumB	LumB	LumA	LumA	E+H-HP	E+H-HP	E+H-HP	L
GSM441672	GSE17705	GPL96	NA	NA	1	1	NA	NA	1	0	1	NA	0	1	1	1	High	3	2	LumB	LumB	Her2	LumB	E+H-HP	H+	H+	L
GSM441690	GSE17705	GPL96	NA	NA	0	1	NA	NA	1	1	0	NA	0	1	1	1	High	3	9	Her2	LumB	LumB	LumB	E+H-HP	E+H-HP	E+H-HP	L
GSM441697	GSE17705	GPL96	NA	NA	0	1	NA	NA	0	0	1	NA	0	1	1	0	High	2	4	Normal	Her2	Her2	LumB	H+	H+	H+	L
GSM441700	GSE17705	GPL96	NA	NA	0	1	NA	NA	1	1	1	NA	0	1	1	1	High	3	1	LumB	LumB	LumB	LumA	E+H-HP	H+	H+	H
GSM441715	GSE17705	GPL96	NA	NA	0	1	NA	NA	1	0	1	NA	0	1	1	1	High	2	1	Her2	LumB	Her2	LumB	H+	E+H-HP	E+H-HP	L
GSM441731	GSE17705	GPL96	NA	NA	0	1	NA	NA	1	1	0	NA	0	1	1	1	High	3	1	LumB	LumB	LumB	LumA	E+H-HP	E+H-HP	E+H-HP	H
GSM441734	GSE17705	GPL96	NA	NA	0	1	NA	NA	1	1	1	NA	0	1	1	1	High	3	5	LumB	LumB	LumB	LumA	H+	H+	H+	H
GSM441742	GSE17705	GPL96	NA	NA	1	1	NA	NA	1	1	0	NA	0	1	0	1	Int	2	3	LumB	LumB	LumB	LumA	E+H-LP	E+H-HP	E+H-LP	L
GSM441747	GSE17705	GPL96	NA	NA	1	1	NA	NA	1	1	0	NA	0	1	1	1	High	3	3	LumB	LumB	LumB	LumA	E+H-LP	E+H-HP	E+H-HP	H
GSM441750	GSE17705	GPL96	NA	NA	1	1	NA	NA	1	1	0	NA	0	1	1	1	High	3	6	LumB	LumB	LumB	LumB	E+H-HP	E+H-HP	E+H-HP	L
GSM441754	GSE17705	GPL96	NA	NA	1	1	NA	NA	1	0	1	NA	0	1	1	0	High	3	4	Her2	Her2	Her2	Her2	H+	H+	H+	L
GSM441777	GSE17705	GPL96	NA	NA	0	1	NA	NA	1	0	0	NA	0	1	0	1	High	3	9	LumA	LumB	LumB	LumA	E+H-HP	E+H-HP	E+H-HP	L
GSM441799	GSE17705	GPL96	NA	NA	0	1	NA	NA	1	0	0	NA	0	1	1	0	Int	3	3	LumB	LumB	LumA	LumA	E+H-LP	E+H-HP	E+H-HP	L
GSM441809	GSE17705	GPL96	NA	NA	0	1	NA	NA	0	0	0	NA	1	1	1	0	High	2	4	Basal	Basal	Basal	Basal	E-H-	E-H-	E-H-	L
GSM441823	GSE17705	GPL96	NA	NA	1	1	NA	NA	1	0	0	NA	0	1	1	1	Int	3	9	LumB	LumB	LumB	LumA	E+H-HP	E+H-HP	E+H-HP	H
GSM441849	GSE17705	GPL96	NA	NA	1	1	NA	NA	1	1	0	NA	0	1	1	1	High	3	4	Her2	LumB	LumB	LumB	E+H-LP	E+H-HP	E+H-HP	L
GSM441866	GSE17705	GPL96	NA	NA	0	1	NA	NA	0	0	0	NA	1	1	1	1	High	2	4	Basal	Basal	Basal	Basal	E-H-	E-H-	E-H-	H
GSM441881	GSE17705	GPL96	NA	NA	1	1	NA	NA	1	0	1	NA	0	1	1	1	High	3	5	Her2	Her2	Her2	LumB	H+	H+	H+	A
GSM441888	GSE17705	GPL96	NA	NA	1	1	NA	NA	1	0	0	NA	0	1	1	1	High	3	4	Her2	LumB	Her2	LumB	E+H-LP	E+H-HP	E+H-HP	L
GSM441912	GSE17705	GPL96	NA	NA	1	1	NA	NA	1	1	1	NA	0	1	1	1	High	3	3	Her2	Her2	Her2	LumB	H+	E+H-HP	H+	H
GSM441919	GSE17705	GPL96	NA	NA	0	1	NA	NA	1	1	0	NA	0	1	1	1	High	3	7	Her2	LumB	LumB	LumB	E+H-HP	E+H-HP	E+H-HP	H
GSM465184	GSE18728	GPL570	NA	NA	NA	1	0	1	1	1	1	0	0	1	1	1	High	3	5	Her2	LumB	LumA	Her2	E+H-HP	H+	H+	H
GSM465186	GSE18728	GPL570	NA	NA	NA	NA	0	0	1	0	0	NA	0	1	1	1	High	2	10	Basal	Basal	LumA	Her2	E+H-HP	E-H-	E-H-	A
GSM465190	GSE18728	GPL570	NA	NA	NA	1	1	0	0	0	0	0	1	1	1	1	High	3	4	Basal	LumB	Basal	Her2	E-H-	E-H-	E-H-	H
GSM465193	GSE18728	GPL570	NA	NA	NA	0	0	0	0	0	0	0	1	1	1	1	High	3	10	Basal	Basal	Basal	Basal	E-H-	E-H-	E-H-	A
GSM465194	GSE18728	GPL570	NA	NA	NA	0	0	0	0	0	0	0	1	1	1	1	High	3	10	Basal	Basal	Basal	Basal	E-H-	E-H-	E-H-	A
GSM465195	GSE18728	GPL570	NA	NA	NA	0	0	0	0	0	0	0	1	1	1	1	High	3	10	Basal	Basal	Basal	Basal	E-H-	E-H-	E-H-	A
GSM465200	GSE18728	GPL570	NA	NA	NA	0	1	0	1	0	0	0	0	1	1	0	High	2	4	Normal	Normal	Normal	Her2	E-H-	E-H-	E-H-	L
GSM465201	GSE18728	GPL570	NA	NA	NA	0	1	0	0	0	0	0	1	1	1	1	High	3	10	Basal	Basal	Basal	Basal	E-H-	E-H-	E-H-	A
GSM465203	GSE18728	GPL570	NA	NA	NA	1	0	1	1	1	1	0	0	1	1	1	High	3	5	Her2	LumB	Her2	LumB	E+H-HP	E+H-HP	E+H-HP	H
GSM465207	GSE18728	GPL570	NA	NA	NA	1	0	1	0	0	0	0	1	1	1	0	High	3	4	Her2	LumB	Basal	Her2	E-H-	E-H-	E-H-	A
GSM465212	GSE18728	GPL570	NA	NA	NA	0	0	0	0	0	0	0	1	1	1	1	High	3	10	Basal	Basal	Basal	Basal	E-H-	E-H-	E-H-	A
GSM465215	GSE18728	GPL570	NA	NA	NA	0	0	0	0	0	0	0	1	1	1	1	High	3	10	Basal	Basal	Basal	Basal	E-H-	E-H-	E-H-	A
GSM465217	GSE18728	GPL570	NA	NA	NA	0	0	0	0	0	0	0	1	1	1	0	High	2	8	Basal	Basal	LumA	Basal	E-H-	E+H-HP	E-H-	H
GSM465220	GSE18728	GPL570	NA	NA	NA	0	0	0	0	0	0	0	1	1	1	1	High	3	10	Basal	Basal	Basal	Basal	E-H-	E-H-	E-H-	A
GSM465223	GSE18728	GPL570	NA	NA	NA	0	0	0	0	0	0	0	1	1	1	1	High	3	10	Basal	Basal	Basal	Basal	E-H-	E-H-	E-H-	A
GSM465225	GSE18728	GPL570	NA	NA	NA	1	0	1	1	0	0	0	0	1	1	1	High	2	1	Basal	Normal	LumA	Her2	E+H-HP	H+	E+H-HP	H
GSM465239	GSE18728	GPL570	NA	NA	NA	0	1	1	0	0	0	0	1	1	1	1	High	3	4	Basal	Basal	Basal	Her2	E-H-	E-H-	E-H-	L
GSM465242	GSE18728	GPL570	NA	NA	NA	0	0	0	0	0	0	0	1	1	1	1	High	3	10	Basal	Basal	Basal	Basal	E-H-	E-H-	E-H-	A
GSM467523	GSE18864	GPL570	NA	3	0	0	0	0	0	0	0	1	1	1	1	1	High	3	10	Basal	Basal	Basal	Her2	E-H-	E-H-	E-H-	H
GSM467524	GSE18864	GPL570	NA	3	1	0	0	0	0	0	0	1	1	1	1	1	High	3	10	Basal	Basal	Basal	Basal	E-H-	E-H-	E-H-	A
GSM467526	GSE18864	GPL570	NA	3	1	0	0	0	0	0	0	1	1	1	1	1	High	3	4	Her2	LumB	Her2	Her2	E-H-	E+H-HP	E-H-	L
GSM467527	GSE18864	GPL570	NA	3	0	0	0	0	0	0	0	1	1	1	1	1	High	3	4	Basal	Basal	Basal	Her2	E-H-	E-H-	E-H-	A
GSM467528	GSE18864	GPL570	NA	3	1	0	0	0	0	0	0	1	1	1	1	1	High	3	10	Basal	Basal	Basal	Her2	E-H-	E-H-	E-H-	A
GSM467531	GSE18864	GPL570	NA	3	0	0	0	0	0	0	0	1	1	1	1	1	High	3	4	Basal	Basal	Basal	Her2	E-H-	E-H-	E-H-	A
GSM467532	GSE18864	GPL570	NA	3	1	0	0	0	0	0	0	1	1	1	1	1	High	3	4	Basal	Basal	Her2	Her2	E-H-	E-H-	E-H-	H
GSM467534	GSE18864	GPL570	NA	3	0	0	0	0	0	0	0	1	1	1	1	1	High	3	10	Basal	Basal	Basal	Her2	E-H-	E-H-	E-H-	H
GSM467536	GSE18864	GPL570	NA	3	1	0	0	0	0	0	0	1	1	1	1	1	High	3	10	Basal	Basal	Basal	Her2	E-H-	E-H-	E-H-	H
GSM467537	GSE18864	GPL570	NA	3	1	0	0	0	0	0	0	1	1	1	1	1	High	3	10	Basal	Basal	Basal	Her2	E-H-	E-H-	E-H-	A
GSM467538	GSE18864	GPL570	NA	3	0	0	0	0	0	0	0	1	1	1	1	1	High	3	10	Basal	Basal	Basal	Basal	E-H-	E-H-	E-H-	A
GSM467542	GSE18864	GPL570	NA	3	0	0	0	0	0	1	0	1	0	1	1	1	High	3	4	Basal	Basal	Basal	Her2	E-H-	E-H-	E-H-	A
GSM467543	GSE18864	GPL570	NA	3	0	0	0	0	0	0	0	1	1	1	1	1	High	3	4	Basal	Basal	Basal	Her2	E-H-	E-H-	E-H-	H
GSM467545	GSE18864	GPL570	NA	3	1	0	0	0	0	0	0	1	1	1	1	1	High	3	4	Basal	Basal	Basal	Basal	E-H-	E-H-	E-H-	A
GSM491610	GSE19697	GPL570	0	3	0	0	0	1	1	0	0	0	0	1	1	1	High	2	10	Basal	Basal	Basal	Basal	E-H-	E-H-	E-H-	A
GSM491611	GSE19697	GPL570	1	3	0	0	0	0	1	0	0	1	0	1	1	0	High	2	4	Normal	Normal	Normal	Her2	E-H-	E-H-	E-H-	L
GSM491613	GSE19697	GPL570	0	2	0	0	0	0	0	0	0	1	1	1	1	1	High	3	10	Basal	Basal	Basal	Basal	E-H-	E-H-	E-H-	A
GSM491614	GSE19697	GPL570	0	3	0	0	0	0	0	0	0	1	1	1	1	1	High	3	10	Basal	Basal	Basal	Basal	E-H-	E-H-	E-H-	A
GSM491615	GSE19697	GPL570	0	3	1	0	0	0	0	0	0	1	1	1	1	1	High	3	10	Basal	Basal	Basal	Basal	E-H-	E-H-	E-H-	A
GSM491616	GSE19697	GPL570	0	3	0	0	0	0	0	0	0	1	1	1	1	1	High	3	10	Basal	Basal	Basal	Basal	E-H-	E-H-	E-H-	H
GSM491618	GSE19697	GPL570	0	3	1	0	0	0	0	0	0	1	1	1	1	1	High	3	10	Basal	Basal	Basal	Basal	E-H-	E-H-	E-H-	A
GSM491619	GSE19697	GPL570	1	3	0	0	0	0	0	0	0	1	1	1	1	1	High	3	10	Basal	Basal	Basal	Basal	E-H-	E-H-	E-H-	A
GSM491620	GSE19697	GPL570	0	3	0	0	0	0	0	0	0	1	1	1	1	1	High	3	3	Basal	Basal	Basal	Basal	E-H-	E-H-	E-H-	A
GSM491621	GSE19697	GPL570	0	3	1	0	0	0	0	0	0	1	1	1	1	1	High	3	9	Basal	Basal	Basal	Basal	E-H-	E-H-	E-H-	A
GSM491623	GSE19697	GPL570	0	3	0	1	0	0	0	0	0	0	1	1	1	1	High	3	10	Basal	Basal	Basal	Basal	E-H-	E-H-	E-H-	H
GSM491624	GSE19697	GPL570	1	2	1	0	0	0	0	0	0	1	1	1	1	0	High	2	10	Basal	Normal	Basal	Basal	E-H-	E-H-	E-H-	H
GSM491626	GSE19697	GPL570	1	3	1	0	0	0	0	0	0	1	1	1	1	1	High	3	10	Basal	Basal	Basal	Basal	E-H-	E-H-	E-H-	H
GSM491629	GSE19697	GPL570	0	3	0	0	0	0	0	0	0	1	1	1	1	1	High	3	10	Basal	Basal	Basal	Basal	E-H-	E-H-	E-H-	H
GSM491631	GSE19697	GPL570	0	3	0	0	0	0	0	0	0	1	1	1	1	1	High	2	10	Basal	Basal	Basal	Basal	E-H-	E-H-	E-H-	H
GSM491633	GSE19697	GPL570	0	3	1	0	0	0	0	0	0	1	1	1	1	1	High	3	10	Basal	Basal	Basal	Basal	E-H-	E-H-	E-H-	H
GSM505329	GSE20194	GPL96	NA	2	1	1	1	0	1	0	1	0	0	1	1	1	High	3	1	LumB	LumB	LumB	LumB	H+	H+	E+H-HP	H
GSM505331	GSE20194	GPL96	NA	3	0	0	0	0	0	0	0	1	1	1	1	1	High	3	3	Her2	LumB	Her2	LumB	E-H-	E+H-HP	E+H-HP	H
GSM505335	GSE20194	GPL96	NA	3	1	0	1	0	0	0	1	0	0	1	1	1	High	3	4	Basal	Her2	Her2	Her2	H+	H+	H+	H
GSM505337	GSE20194	GPL96	NA	3	1	1	0	0	1	0	0	0	0	1	1	1	High	3	4	Her2	LumB	LumB	LumA	E+H-HP	E+H-HP	E+H-HP	H
GSM505339	GSE20194	GPL96	NA	3	0	1	0	0	1	0	0	0	0	1	1	1	High	3	1	Her2	LumB	LumB	LumB	E+H-HP	E+H-HP	E+H-HP	H
GSM505340	GSE20194	GPL96	NA	3	0	0	1	0	0	0	1	0	0	1	1	0	High	3	5	Her2	Her2	Her2	Her2	H+	H+	H+	L
GSM505342	GSE20194	GPL96	NA	3	0	0	1	0	0	1	1	0	0	1	1	1	High	3	5	Her2	Her2	Her2	LumB	H+	H+	H+	H
GSM505344	GSE20194	GPL96	NA	3	1	0	0	0	1	1	0	1	0	1	1	1	High	2	10	Basal	Basal	Basal	Basal	E+H-HP	E-H-	E-H-	A
GSM505345	GSE20194	GPL96	NA	3	0	0	0	0	0	1	0	1	0	1	1	1	High	3	4	Basal	Basal	Basal	Basal	E-H-	E-H-	E-H-	A
GSM505346	GSE20194	GPL96	NA	3	0	1	0	1	1	1	0	0	0	1	1	1	High	3	9	LumB	LumB	LumB	LumB	E+H-HP	E+H-HP	E+H-HP	H
GSM505349	GSE20194	GPL96	NA	3	1	0	1	0	0	0	1	0	0	1	1	1	High	3	1	Her2	Her2	Her2	LumB	H+	H+	H+	H
GSM505353	GSE20194	GPL96	NA	1	1	1	0	1	1	0	0	0	0	1	1	1	High	3	6	LumB	LumB	LumB	LumB	E+H-HP	E+H-HP	E+H-HP	L
GSM505355	GSE20194	GPL96	NA	2	1	1	0	1	1	1	0	0	0	1	1	0	High	2	4	Her2	LumB	LumB	LumA	E+H-LP	H+	E+H-LP	A
GSM505357	GSE20194	GPL96	NA	3	1	0	0	0	0	0	0	1	1	1	1	1	High	3	4	Her2	Her2	Her2	LumB	E-H-	H+	E+H-HP	H
GSM505359	GSE20194	GPL96	NA	3	0	0	0	0	0	0	0	1	1	1	1	1	High	3	10	Basal	Basal	Basal	Basal	E-H-	E-H-	E-H-	A
GSM505360	GSE20194	GPL96	NA	3	1	0	0	0	0	0	0	1	1	1	1	1	High	2	3	Basal	Basal	Basal	Basal	E-H-	E-H-	E-H-	H
GSM505363	GSE20194	GPL96	NA	2	1	1	0	0	1	1	0	0	0	1	1	1	High	3	7	LumB	LumB	LumB	LumA	E+H-HP	E+H-HP	E+H-HP	H
GSM505367	GSE20194	GPL96	NA	3	0	1	1	1	1	1	1	0	0	1	1	1	High	3	6	Her2	LumB	LumB	LumB	H+	H+	H+	H
GSM505368	GSE20194	GPL96	NA	1	1	1	0	0	1	0	0	0	0	1	1	1	High	3	3	LumB	LumB	LumA	LumA	E+H-LP	E+H-HP	E+H-HP	H
GSM505369	GSE20194	GPL96	NA	3	0	0	0	1	0	0	0	0	1	1	1	1	High	3	10	Basal	Basal	Basal	Basal	E-H-	E-H-	E-H-	H
GSM505372	GSE20194	GPL96	NA	3	0	0	0	0	0	0	0	1	1	1	1	1	High	3	4	Basal	Basal	Basal	Basal	E-H-	E-H-	E-H-	A
GSM505373	GSE20194	GPL96	NA	3	1	0	1	0	1	0	1	0	0	1	1	1	High	3	5	Her2	Her2	Her2	LumB	H+	H+	H+	H
GSM505376	GSE20194	GPL96	NA	3	1	0	1	0	0	1	1	0	0	1	1	1	High	3	5	Her2	Her2	Her2	LumB	H+	H+	H+	H
GSM505378	GSE20194	GPL96	NA	2	1	1	0	1	1	0	0	0	0	1	1	1	High	3	1	LumB	LumB	LumB	LumA	E+H-HP	E+H-HP	E+H-HP	L
GSM505380	GSE20194	GPL96	NA	3	1	0	1	0	0	0	1	0	0	1	1	1	High	3	5	Her2	Her2	Her2	LumB	H+	H+	H+	H
GSM505386	GSE20194	GPL96	NA	3	0	0	1	0	0	0	1	0	0	1	1	1	High	3	5	Her2	Her2	Her2	LumB	H+	H+	H+	A
GSM505388	GSE20194	GPL96	NA	3	1	1	1	1	1	1	1	0	0	1	1	1	High	3	9	LumB	LumB	LumB	LumB	E+H-HP	H+	E+H-HP	H
GSM505390	GSE20194	GPL96	NA	2	0	1	1	1	1	1	1	0	0	1	1	1	High	3	5	Her2	Her2	LumB	LumB	H+	H+	H+	H
GSM505394	GSE20194	GPL96	NA	3	1	1	1	1	1	1	1	0	0	1	1	1	High	3	9	Her2	LumB	LumB	LumB	H+	H+	H+	A
GSM505400	GSE20194	GPL96	NA	3	1	0	1	0	0	0	1	0	0	1	1	1	High	3	5	Basal	Her2	Her2	LumB	H+	H+	H+	H
GSM505410	GSE20194	GPL96	NA	3	0	1	1	1	1	1	1	0	0	1	0	1	High	3	7	Her2	LumB	LumB	LumB	H+	E+H-HP	E+H-HP	L
GSM505413	GSE20194	GPL96	NA	2	1	0	0	0	0	1	0	1	0	1	1	0	High	2	4	Basal	Basal	Basal	Basal	E-H-	E-H-	E-H-	A
GSM505417	GSE20194	GPL96	NA	3	1	0	1	0	0	1	0	0	0	1	1	1	High	3	4	Basal	Basal	Basal	Basal	E-H-	H+	E-H-	A
GSM505418	GSE20194	GPL96	NA	3	1	0	1	0	0	0	1	0	0	1	1	1	High	3	1	Her2	Her2	Her2	Basal	H+	H+	E-H-	A
GSM505419	GSE20194	GPL96	NA	3	1	0	1	0	0	0	1	0	0	1	1	1	High	3	5	Her2	Her2	Her2	LumB	H+	H+	H+	A
GSM505427	GSE20194	GPL96	NA	3	1	1	0	1	1	1	0	0	0	1	1	1	High	3	9	LumB	LumB	LumB	LumB	E+H-LP	E+H-HP	E+H-HP	H
GSM505428	GSE20194	GPL96	NA	3	1	0	0	0	0	0	0	1	1	1	1	1	High	3	4	Basal	Basal	Basal	Basal	E-H-	E-H-	E-H-	A
GSM505430	GSE20194	GPL96	NA	2	0	1	0	0	1	0	0	0	0	1	1	1	High	3	1	LumB	LumB	LumB	LumB	E+H-HP	H+	E+H-HP	H
GSM505434	GSE20194	GPL96	NA	3	1	0	1	0	0	0	1	0	0	1	1	1	High	3	4	Her2	Her2	Her2	Her2	H+	H+	E-H-	A
GSM505435	GSE20194	GPL96	NA	2	1	0	0	0	0	0	0	0	1	1	0	0	High	3	4	Basal	Her2	Basal	LumB	E-H-	E-H-	E-H-	H
GSM505447	GSE20194	GPL96	NA	3	1	0	1	0	0	0	1	0	0	1	1	1	High	3	5	Her2	Her2	Her2	LumB	H+	H+	H+	H
GSM505457	GSE20194	GPL96	NA	2	0	1	0	0	1	0	0	0	0	1	1	1	High	3	1	LumB	LumB	LumB	LumB	E+H-HP	E+H-HP	E+H-HP	H
GSM505459	GSE20194	GPL96	NA	3	1	0	0	0	0	0	0	1	1	1	1	1	High	3	1	Her2	Her2	Her2	LumB	E-H-	E+H-HP	E+H-HP	H
GSM505462	GSE20194	GPL96	NA	2	1	0	0	0	0	1	0	1	0	1	1	1	High	3	4	Basal	Basal	Basal	Basal	E-H-	E-H-	E-H-	A
GSM505468	GSE20194	GPL96	NA	3	1	1	0	0	1	0	0	0	0	1	1	1	High	3	4	Her2	LumB	LumB	LumA	E+H-LP	E+H-HP	E+H-HP	H
GSM505470	GSE20194	GPL96	NA	NA	1	0	0	0	0	1	0	1	0	1	0	0	High	2	4	Normal	Normal	LumB	Normal	E-H-	E-H-	E-H-	L
GSM505471	GSE20194	GPL96	NA	3	1	1	1	0	1	1	0	0	0	1	1	1	High	3	6	LumB	LumB	LumB	LumB	E+H-HP	E+H-HP	E+H-HP	H
GSM505473	GSE20194	GPL96	NA	3	1	1	0	0	1	0	0	0	0	1	1	1	High	3	1	Her2	LumB	Her2	LumB	E-H-	E+H-HP	E+H-HP	H
GSM505475	GSE20194	GPL96	NA	3	0	0	0	0	0	0	0	1	1	1	1	1	High	3	10	Basal	Basal	Basal	Basal	E-H-	E-H-	E-H-	H
GSM505478	GSE20194	GPL96	NA	3	0	0	0	0	0	1	0	1	0	1	1	0	High	1	4	Normal	Normal	Normal	Basal	E-H-	E-H-	E-H-	H
GSM505479	GSE20194	GPL96	NA	3	1	1	0	1	1	1	0	0	0	1	1	1	High	3	9	LumB	LumB	LumB	LumB	E+H-HP	E+H-HP	E+H-HP	L
GSM505480	GSE20194	GPL96	NA	2	1	1	0	1	1	1	0	0	0	1	0	1	High	3	8	LumB	LumB	LumA	LumA	E+H-HP	E+H-HP	E+H-HP	L
GSM505481	GSE20194	GPL96	NA	3	0	1	0	0	1	1	0	0	0	1	1	1	High	3	3	Her2	LumB	LumB	LumB	E+H-HP	E+H-HP	E+H-HP	A
GSM505492	GSE20194	GPL96	NA	NA	1	0	1	0	0	1	0	0	0	1	0	0	High	3	4	Her2	Her2	Basal	Normal	E-H-	E-H-	E-H-	H
GSM505496	GSE20194	GPL96	NA	NA	1	0	0	0	0	1	0	1	0	1	1	0	High	3	4	Basal	Basal	Basal	Normal	E-H-	E-H-	E-H-	A
GSM505511	GSE20194	GPL96	NA	2	1	0	1	0	0	0	1	0	0	1	1	1	High	3	5	Her2	Her2	Her2	LumB	H+	H+	H+	H
GSM505514	GSE20194	GPL96	NA	3	1	0	0	0	0	0	0	1	1	1	1	1	High	3	4	Basal	Basal	Basal	Basal	E-H-	E-H-	E-H-	A
GSM505516	GSE20194	GPL96	NA	3	1	0	0	0	0	0	0	1	1	1	1	1	High	3	10	Basal	Basal	Basal	Basal	E-H-	E-H-	E-H-	A
GSM505524	GSE20194	GPL96	NA	2	1	1	0	1	0	0	1	0	0	1	1	1	High	3	5	Her2	Her2	Her2	Her2	H+	H+	H+	H
GSM505527	GSE20194	GPL96	NA	2	1	0	0	0	0	1	0	1	0	1	1	1	High	3	4	Basal	Basal	Basal	Basal	E-H-	E-H-	E-H-	A
GSM505531	GSE20194	GPL96	NA	3	1	0	1	1	0	1	1	0	0	1	1	0	High	3	4	Her2	Her2	Basal	Normal	H+	H+	E-H-	H
GSM505533	GSE20194	GPL96	NA	2	0	0	0	0	0	1	0	1	0	1	1	0	High	2	4	Normal	Basal	Basal	Normal	E-H-	E-H-	E-H-	L
GSM505537	GSE20194	GPL96	NA	3	1	0	0	0	1	0	0	1	0	1	1	1	Int	2	4	Basal	Normal	Her2	Basal	E-H-	E-H-	E-H-	L
GSM505540	GSE20194	GPL96	NA	3	1	0	0	0	0	0	0	1	1	1	1	0	High	3	4	Basal	Basal	Basal	Basal	E-H-	E-H-	E-H-	H
GSM505541	GSE20194	GPL96	NA	3	1	0	0	0	0	1	0	1	0	1	1	1	High	3	4	Basal	Basal	Basal	Basal	E-H-	E-H-	E-H-	A
GSM505543	GSE20194	GPL96	NA	3	1	0	0	0	0	0	0	1	1	1	1	1	High	3	10	Basal	Basal	Basal	Basal	E-H-	E-H-	E-H-	A
GSM505548	GSE20194	GPL96	NA	2	1	0	0	1	0	1	0	0	0	1	1	0	High	2	4	Basal	Basal	Basal	Basal	E-H-	E-H-	E-H-	A
GSM505552	GSE20194	GPL96	NA	3	1	0	0	0	0	1	0	1	0	1	1	1	High	3	4	Basal	Basal	Basal	Basal	E-H-	E-H-	E-H-	H
GSM505554	GSE20194	GPL96	NA	3	1	0	0	0	0	0	0	1	1	1	1	1	High	3	4	Basal	Basal	Basal	Basal	E-H-	E-H-	E-H-	A
GSM505558	GSE20194	GPL96	NA	3	1	0	0	0	0	1	0	1	0	1	0	0	High	3	4	Her2	Basal	Basal	Normal	E-H-	E-H-	E-H-	A
GSM505563	GSE20194	GPL96	NA	3	1	0	0	0	0	0	0	1	1	1	1	1	High	2	4	Basal	Basal	Basal	Basal	E-H-	E-H-	E-H-	H
GSM505571	GSE20194	GPL96	NA	3	1	1	0	1	1	1	0	0	0	1	1	1	High	3	4	Her2	LumB	Her2	LumB	E+H-HP	E+H-HP	E+H-HP	L
GSM505572	GSE20194	GPL96	NA	3	1	0	0	0	0	0	0	1	1	1	1	0	High	2	4	Basal	Basal	Basal	Basal	E-H-	E-H-	E-H-	H
GSM505573	GSE20194	GPL96	NA	2	1	0	0	0	1	0	0	1	0	1	1	1	High	3	6	LumB	LumB	LumB	LumA	E+H-LP	E+H-HP	E+H-HP	H
GSM505574	GSE20194	GPL96	NA	3	0	0	0	0	0	0	0	1	1	1	1	1	High	3	10	Basal	Basal	Basal	Basal	E-H-	E-H-	E-H-	A
GSM505580	GSE20194	GPL96	NA	2	1	0	0	0	0	0	0	1	1	1	1	0	High	3	3	Basal	Basal	Basal	Basal	E-H-	E-H-	E-H-	H
GSM505588	GSE20194	GPL96	NA	3	0	0	0	0	0	1	0	1	0	1	1	1	High	3	4	Basal	Basal	Basal	Basal	E-H-	E-H-	E-H-	A
GSM505602	GSE20194	GPL96	NA	3	0	1	0	1	1	0	0	0	0	1	1	1	High	3	4	Her2	LumB	LumB	LumB	E+H-LP	E+H-HP	E+H-HP	H
GSM505604	GSE20194	GPL96	NA	2	1	1	0	0	1	0	0	0	0	1	1	1	High	3	4	LumA	LumB	LumB	LumA	E+H-LP	E+H-HP	E+H-HP	H
GSM505605	GSE20194	GPL96	NA	3	1	1	0	1	1	1	0	0	0	1	1	1	High	3	4	Her2	LumB	LumB	LumB	E+H-HP	E+H-HP	E+H-HP	H
GSM508014	GSE20271	GPL96	NA	3	0	0	0	1	0	1	0	0	0	1	1	1	High	3	4	Basal	Basal	Basal	Basal	E-H-	E-H-	E-H-	H
GSM508021	GSE20271	GPL96	NA	3	1	1	1	0	1	1	0	0	0	1	1	1	High	2	7	LumB	LumB	LumB	LumA	E+H-HP	E+H-HP	E+H-HP	H
GSM508022	GSE20271	GPL96	NA	3	1	0	0	0	1	1	0	1	0	1	1	1	High	3	4	Her2	LumB	LumB	LumA	E-H-	E+H-HP	E+H-HP	L
GSM508029	GSE20271	GPL96	NA	3	0	0	0	1	0	1	1	0	0	1	1	0	High	3	4	Her2	Her2	Her2	Her2	H+	H+	H+	L
GSM508034	GSE20271	GPL96	NA	3	1	1	1	0	1	1	0	0	0	1	1	1	High	3	7	LumB	LumB	LumB	LumB	E+H-HP	E+H-HP	E+H-HP	H
GSM508035	GSE20271	GPL96	NA	2	1	0	0	0	0	1	0	1	0	1	1	1	High	3	4	Basal	Basal	Basal	Basal	E-H-	E-H-	E-H-	A
GSM508036	GSE20271	GPL96	NA	NA	1	1	0	0	1	1	0	0	0	1	1	1	High	3	4	Her2	LumB	LumB	LumA	E+H-HP	H+	E+H-HP	H
GSM508037	GSE20271	GPL96	NA	NA	1	1	1	0	1	1	0	0	0	1	1	1	High	3	1	LumB	LumB	LumB	LumA	E+H-HP	E+H-HP	E+H-HP	H
GSM508040	GSE20271	GPL96	NA	2	1	0	0	1	0	1	1	0	0	1	1	1	High	3	4	Her2	Her2	Her2	Her2	H+	H+	H+	H
GSM508042	GSE20271	GPL96	NA	3	1	0	0	0	0	0	0	1	1	1	1	1	High	3	10	Basal	Her2	Her2	Basal	E-H-	E-H-	E-H-	H
GSM508043	GSE20271	GPL96	NA	3	1	0	0	0	0	0	0	1	1	1	1	1	High	3	4	Basal	Basal	Basal	Basal	E-H-	E-H-	E-H-	A
GSM508044	GSE20271	GPL96	NA	2	1	1	1	0	1	1	0	0	0	1	1	1	High	3	7	Her2	LumB	LumB	LumA	E+H-HP	H+	E+H-HP	H
GSM508047	GSE20271	GPL96	NA	3	0	0	0	0	0	1	0	1	0	1	1	0	High	2	4	Basal	Basal	Basal	Basal	E-H-	E-H-	E-H-	A
GSM508052	GSE20271	GPL96	NA	3	0	0	0	0	0	0	0	1	1	1	1	1	High	3	4	Her2	Her2	Her2	LumB	E-H-	H+	E-H-	L
GSM508060	GSE20271	GPL96	NA	2	1	0	0	0	1	1	1	1	0	1	1	1	High	3	4	Her2	LumB	LumB	LumB	E+H-LP	H+	H+	H
GSM508070	GSE20271	GPL96	NA	NA	1	1	0	1	0	0	1	0	0	1	1	1	High	3	5	Her2	Her2	Her2	LumB	H+	H+	H+	H
GSM508071	GSE20271	GPL96	NA	3	1	0	0	0	0	0	0	1	1	1	1	1	High	3	4	Basal	Basal	Basal	Basal	E-H-	E-H-	E-H-	A
GSM508072	GSE20271	GPL96	NA	3	0	0	0	1	0	0	1	0	0	1	1	1	High	3	5	Her2	Her2	Her2	Her2	H+	H+	H+	A
GSM508077	GSE20271	GPL96	NA	2	NA	1	1	0	1	1	0	0	0	1	1	1	High	3	6	LumB	LumB	LumB	LumA	E+H-HP	E+H-HP	E+H-HP	H
GSM508086	GSE20271	GPL96	NA	2	1	0	0	1	0	0	1	0	0	1	1	1	High	3	8	Her2	Her2	LumB	LumB	H+	H+	H+	H
GSM508087	GSE20271	GPL96	NA	3	0	0	0	0	0	1	0	1	0	1	1	0	High	2	4	Basal	Basal	Basal	Basal	E-H-	E-H-	E-H-	A
GSM508090	GSE20271	GPL96	NA	3	0	0	0	0	0	0	0	1	1	1	1	0	High	3	4	Basal	Her2	Her2	LumB	E-H-	E-H-	E-H-	H
GSM508092	GSE20271	GPL96	NA	3	1	1	1	0	1	1	0	0	0	1	1	1	High	3	9	LumB	LumB	LumB	LumB	E+H-LP	E+H-HP	E+H-HP	H
GSM508096	GSE20271	GPL96	NA	2	1	0	0	0	0	1	0	1	0	1	1	0	High	2	4	Basal	Basal	Basal	Basal	E-H-	E-H-	E-H-	A
GSM508105	GSE20271	GPL96	NA	NA	1	1	0	0	1	0	0	0	0	1	1	1	High	3	7	Her2	LumB	Her2	LumB	E+H-HP	E+H-HP	E+H-HP	A
GSM508111	GSE20271	GPL96	NA	3	0	0	0	0	0	0	0	1	1	1	1	0	High	3	4	Basal	Basal	Basal	Basal	E-H-	E-H-	E-H-	A
GSM508112	GSE20271	GPL96	NA	3	1	1	1	1	1	1	0	0	0	1	1	1	High	3	9	Her2	LumB	Her2	LumB	E+H-HP	E+H-HP	E+H-HP	H
GSM508121	GSE20271	GPL96	NA	2	1	1	1	0	1	1	0	0	0	1	0	1	High	3	8	LumB	LumB	LumA	LumA	E+H-HP	E+H-HP	E+H-HP	L
GSM508131	GSE20271	GPL96	NA	3	0	0	0	0	0	1	0	1	0	1	0	0	High	1	4	Normal	Normal	Basal	Basal	E-H-	E-H-	E-H-	A
GSM508134	GSE20271	GPL96	NA	3	1	0	0	0	0	1	0	1	0	1	1	0	High	3	4	Basal	Basal	Basal	Normal	E-H-	E-H-	E-H-	H
GSM508135	GSE20271	GPL96	NA	3	1	1	0	1	1	0	1	0	0	1	1	1	High	3	1	Her2	LumB	Her2	LumB	H+	H+	H+	H
GSM508137	GSE20271	GPL96	NA	NA	0	0	0	0	0	0	0	1	1	1	1	1	High	3	3	Her2	LumB	LumB	LumB	E-H-	E+H-HP	E+H-HP	A
GSM508138	GSE20271	GPL96	NA	NA	1	0	0	0	0	0	1	1	0	1	1	1	High	3	1	Her2	Her2	Her2	LumB	H+	H+	H+	A
GSM508144	GSE20271	GPL96	NA	2	1	0	0	0	0	1	0	1	0	1	1	0	High	3	4	Her2	Her2	Her2	LumB	E-H-	E+H-HP	E-H-	H
GSM508146	GSE20271	GPL96	NA	NA	1	0	0	0	0	0	1	1	0	1	1	0	High	3	4	Her2	Her2	Her2	Her2	H+	E+H-HP	E-H-	L
GSM508148	GSE20271	GPL96	NA	3	1	0	0	1	0	0	1	0	0	1	1	1	High	3	5	Her2	Her2	Her2	LumB	H+	H+	H+	H
GSM508151	GSE20271	GPL96	NA	NA	0	0	0	1	0	0	1	0	0	1	1	1	High	3	5	Her2	Her2	Her2	LumB	H+	H+	E-H-	H
GSM508152	GSE20271	GPL96	NA	3	0	0	0	0	0	0	0	1	1	1	1	1	High	3	4	Basal	Her2	Basal	Basal	E-H-	E-H-	E-H-	A
GSM508156	GSE20271	GPL96	NA	3	1	0	0	1	0	0	1	0	0	1	1	1	High	3	5	Her2	Her2	Her2	Her2	H+	H+	H+	A
GSM508157	GSE20271	GPL96	NA	NA	0	0	0	0	0	1	0	1	0	1	1	1	High	3	7	Her2	Her2	Her2	LumB	E-H-	E+H-HP	E-H-	H
GSM508158	GSE20271	GPL96	NA	NA	1	0	0	0	0	0	0	1	1	1	1	0	High	3	4	Basal	Basal	Basal	Basal	E-H-	E-H-	E-H-	H
GSM508159	GSE20271	GPL96	NA	2	1	1	0	0	0	0	1	0	0	1	1	0	High	3	4	Her2	Her2	Her2	Her2	H+	H+	H+	A
GSM508165	GSE20271	GPL96	NA	3	0	0	0	1	0	0	0	0	1	1	1	0	High	3	4	Basal	Basal	Basal	Basal	E-H-	E-H-	E-H-	L
GSM508169	GSE20271	GPL96	NA	3	1	1	1	0	1	1	0	0	0	1	1	1	High	3	9	Her2	LumB	Her2	LumB	E+H-HP	E+H-HP	E+H-HP	A
GSM508181	GSE20271	GPL96	NA	3	0	1	1	0	1	1	0	0	0	1	1	1	High	3	10	Her2	LumB	LumB	LumB	E+H-HP	E+H-HP	E+H-HP	A
GSM549230	GSE22093	GPL96	NA	3	NA	0	NA	0	0	0	0	NA	1	1	1	0	High	2	4	Basal	Basal	Basal	Basal	E-H-	E-H-	E-H-	A
GSM549233	GSE22093	GPL96	NA	3	NA	0	NA	0	0	0	0	NA	1	1	1	1	High	3	4	Basal	Basal	Basal	Basal	E-H-	E-H-	E-H-	A
GSM549236	GSE22093	GPL96	NA	3	NA	1	NA	0	0	0	0	NA	1	1	1	1	High	3	4	Basal	Basal	Basal	Basal	E-H-	E-H-	E-H-	A
GSM549237	GSE22093	GPL96	NA	3	NA	0	NA	0	0	0	1	NA	0	1	1	1	High	3	5	Basal	Her2	Her2	Her2	H+	H+	E-H-	A
GSM549240	GSE22093	GPL96	NA	2	NA	0	NA	0	1	0	0	NA	0	1	1	1	High	3	1	Her2	LumB	LumB	LumB	E+H-HP	E+H-HP	E+H-HP	H
GSM549242	GSE22093	GPL96	NA	3	NA	0	NA	0	0	0	0	NA	1	1	1	1	High	3	4	Basal	Basal	Basal	Basal	E-H-	E-H-	E-H-	A
GSM549247	GSE22093	GPL96	NA	2	NA	1	NA	0	1	0	0	NA	0	1	1	1	High	3	1	Her2	LumB	LumB	LumB	E+H-HP	E+H-HP	E+H-HP	H
GSM549248	GSE22093	GPL96	NA	2	NA	0	NA	0	0	0	0	NA	1	1	1	1	High	3	4	Basal	Her2	Her2	LumB	E-H-	E-H-	E-H-	H
GSM549250	GSE22093	GPL96	NA	3	NA	0	NA	0	0	0	0	NA	1	1	1	1	High	3	10	Basal	Basal	Basal	Basal	E-H-	E-H-	E-H-	H
GSM549251	GSE22093	GPL96	NA	3	NA	1	NA	0	0	0	0	NA	1	1	1	0	High	3	4	Basal	Basal	Basal	Basal	E-H-	E-H-	E-H-	A
GSM549260	GSE22093	GPL96	NA	3	NA	1	NA	0	0	0	0	NA	1	1	1	0	High	3	4	Basal	Basal	Basal	Basal	E-H-	E-H-	E-H-	L
GSM549262	GSE22093	GPL96	NA	2	NA	0	NA	0	0	0	0	NA	1	1	1	0	High	3	4	Basal	Her2	Her2	Her2	E-H-	E-H-	E-H-	L
GSM549263	GSE22093	GPL96	NA	3	NA	0	NA	0	0	0	0	NA	1	1	1	1	High	3	4	Basal	Basal	Basal	Basal	E-H-	E-H-	E-H-	H
GSM549264	GSE22093	GPL96	NA	3	NA	1	NA	0	1	1	0	NA	0	1	1	1	Int	3	4	LumB	LumB	Her2	LumB	E+H-LP	E+H-HP	E+H-HP	L
GSM549265	GSE22093	GPL96	NA	3	0	0	NA	0	0	0	0	NA	1	1	1	1	High	3	10	Basal	Basal	Basal	Basal	E-H-	E-H-	E-H-	A
GSM549266	GSE22093	GPL96	NA	3	1	1	NA	0	1	1	0	NA	0	1	1	1	Int	3	3	Her2	LumB	LumA	LumA	E+H-LP	E+H-HP	E+H-HP	H
GSM549270	GSE22093	GPL96	NA	2	0	1	NA	0	1	1	0	NA	0	1	0	1	Low	2	8	LumB	LumB	LumB	LumA	E+H-LP	H+	E+H-HP	H
GSM549271	GSE22093	GPL96	NA	3	0	1	NA	0	0	0	0	NA	1	1	1	0	High	3	4	Basal	Basal	Basal	Basal	E-H-	E-H-	E-H-	H
GSM559042	GSE22513	GPL579	NA	NA	NA	1	1	0	1	1	0	0	0	1	1	1	High	3	1	LumB	LumB	LumA	LumA	E+H-HP	E+H-HP	E+H-HP	H
GSM559046	GSE22513	GPL579	NA	NA	NA	1	1	1	1	1	0	0	0	1	1	1	High	3	9	LumB	LumB	LumB	LumA	E+H-HP	E+H-HP	E+H-HP	H
GSM559048	GSE22513	GPL579	NA	NA	NA	1	1	0	1	1	0	0	0	1	1	1	High	3	8	LumB	LumB	LumA	LumA	E+H-HP	E+H-HP	E+H-HP	A
GSM559050	GSE22513	GPL579	NA	NA	NA	0	0	0	0	0	0	1	1	1	1	1	High	3	10	Basal	Basal	Basal	Basal	E-H-	E-H-	E-H-	H
GSM559052	GSE22513	GPL579	NA	NA	NA	0	0	0	0	0	0	1	1	1	1	1	High	3	10	Basal	Basal	Basal	Basal	E-H-	E-H-	E-H-	A
GSM559056	GSE22513	GPL579	NA	NA	NA	0	0	1	0	0	1	0	0	1	1	1	High	3	5	Her2	Her2	Her2	Her2	H+	H+	H+	A
GSM559058	GSE22513	GPL579	NA	NA	NA	1	1	0	1	0	0	0	0	1	1	1	High	3	9	LumB	LumB	LumA	Her2	E+H-HP	E+H-HP	E+H-HP	L
GSM559060	GSE22513	GPL579	NA	NA	NA	0	0	1	1	0	1	0	0	1	1	1	High	3	1	Her2	Her2	Her2	Her2	E+H-HP	E+H-HP	H+	L
GSM559062	GSE22513	GPL579	NA	NA	NA	0	0	0	0	0	1	1	0	1	1	1	High	3	9	Her2	Her2	Basal	LumB	H+	H+	E-H-	A
GSM559068	GSE22513	GPL579	NA	NA	NA	0	0	0	0	0	0	1	1	1	1	1	High	2	10	Basal	Basal	Basal	Basal	E-H-	E-H-	E-H-	A
GSM615103	GSE25066	GPL96	0	NA	1	1	1	NA	1	1	0	NA	0	1	0	0	Int	2	8	LumB	LumB	LumB	LumA	E+H-HP	E+H-HP	E+H-HP	H
GSM615104	GSE25066	GPL96	1	NA	1	0	0	0	0	1	0	0	0	1	1	1	High	3	4	Basal	Basal	Basal	Basal	E-H-	E-H-	E-H-	H
GSM615107	GSE25066	GPL96	0	NA	1	0	0	0	0	0	0	0	1	1	1	1	High	3	4	Basal	Basal	Basal	Basal	E-H-	E-H-	E-H-	A
GSM615108	GSE25066	GPL96	0	3	1	1	1	1	1	1	0	0	0	1	1	1	High	3	9	LumB	LumB	LumB	LumA	E+H-HP	E+H-HP	E+H-HP	H
GSM615116	GSE25066	GPL96	1	3	1	0	0	1	0	1	0	0	0	1	1	1	High	3	4	Basal	Basal	Basal	Basal	E-H-	E-H-	E-H-	A
GSM615121	GSE25066	GPL96	0	3	1	1	0	NA	1	0	0	NA	0	1	1	1	High	3	1	LumB	LumB	LumB	LumA	E+H-HP	E+H-HP	E+H-HP	H
GSM615126	GSE25066	GPL96	0	3	0	1	1	0	1	1	0	0	0	1	1	0	Low	2	3	LumB	LumB	LumA	LumA	E+H-LP	E+H-HP	E+H-HP	L
GSM615132	GSE25066	GPL96	0	2	0	1	1	NA	1	1	0	NA	0	1	1	1	High	2	3	LumB	LumB	LumA	LumA	E+H-LP	E+H-HP	E+H-HP	L
GSM615137	GSE25066	GPL96	0	NA	1	1	0	0	0	1	0	0	0	1	1	1	High	2	4	Basal	Basal	Basal	Basal	E-H-	E-H-	E-H-	A
GSM615139	GSE25066	GPL96	0	3	1	0	0	NA	0	1	0	NA	0	1	1	1	High	3	4	Basal	Her2	Basal	Basal	E-H-	E+H-HP	E-H-	H
GSM615141	GSE25066	GPL96	0	NA	1	NA	NA	NA	0	0	0	NA	1	1	1	1	High	2	4	Basal	Basal	Basal	Basal	E-H-	E-H-	E-H-	H
GSM615145	GSE25066	GPL96	0	3	1	0	0	0	0	1	0	0	0	1	1	1	High	3	4	Basal	Basal	Basal	Basal	E-H-	E-H-	E-H-	A
GSM615146	GSE25066	GPL96	0	3	0	0	0	0	0	0	0	0	1	1	1	1	High	3	10	Basal	Basal	Basal	Basal	E-H-	E-H-	E-H-	H
GSM615148	GSE25066	GPL96	0	3	1	0	0	0	0	1	0	0	0	1	1	1	High	3	4	Basal	Basal	Basal	Basal	E-H-	E-H-	E-H-	H
GSM615149	GSE25066	GPL96	1	3	1	0	0	0	0	0	0	0	1	1	1	1	High	2	9	Basal	Basal	Basal	Basal	E-H-	E-H-	E-H-	A
GSM615155	GSE25066	GPL96	0	3	1	1	1	0	1	1	0	0	0	1	1	1	High	2	1	Her2	LumB	Her2	LumB	E+H-HP	E+H-HP	E+H-HP	H
GSM615159	GSE25066	GPL96	0	NA	1	0	1	NA	0	0	0	NA	1	1	1	1	High	3	4	Basal	Her2	Her2	Her2	E-H-	E-H-	E-H-	A
GSM615169	GSE25066	GPL96	0	3	1	0	0	0	1	0	0	0	0	1	1	1	High	2	4	Basal	Basal	Basal	Basal	E-H-	E-H-	E-H-	L
GSM615171	GSE25066	GPL96	0	NA	1	0	0	NA	0	0	0	NA	1	1	1	0	High	3	4	Basal	Basal	Basal	Basal	E-H-	E-H-	E-H-	A
GSM615174	GSE25066	GPL96	0	3	1	1	1	0	1	1	0	0	0	1	1	1	High	3	7	Her2	LumB	LumB	LumB	E+H-HP	E+H-HP	E+H-HP	H
GSM615175	GSE25066	GPL96	0	3	0	0	0	0	0	0	0	0	1	1	1	1	High	3	4	Basal	Basal	Basal	Basal	E-H-	E-H-	E-H-	A
GSM615178	GSE25066	GPL96	0	3	1	0	1	0	0	0	0	0	1	1	1	1	High	3	10	Basal	Basal	Basal	Basal	E-H-	E-H-	E-H-	A
GSM615218	GSE25066	GPL96	1	3	1	0	0	0	0	1	0	0	0	1	1	1	High	3	4	Basal	Her2	Basal	Basal	E-H-	E-H-	E-H-	H
GSM615223	GSE25066	GPL96	1	3	1	0	0	0	0	0	0	0	1	1	1	1	High	2	4	Basal	Basal	Basal	Basal	E-H-	E-H-	E-H-	H
GSM615227	GSE25066	GPL96	0	2	1	1	1	0	1	0	0	0	0	1	1	1	High	3	1	LumB	LumB	LumB	LumA	E+H-HP	E+H-HP	E+H-HP	L
GSM615248	GSE25066	GPL96	0	3	1	1	1	0	0	0	0	0	1	1	1	1	High	3	10	Basal	Basal	Basal	Basal	E-H-	E-H-	E-H-	H
GSM615255	GSE25066	GPL96	1	3	1	0	0	0	0	0	0	0	1	1	1	1	High	3	10	Basal	Basal	Basal	Basal	E-H-	E-H-	E-H-	A
GSM615327	GSE25066	GPL96	1	3	0	0	0	0	0	0	0	0	1	1	1	1	High	3	3	Basal	Basal	Basal	Basal	E-H-	E-H-	E-H-	A
GSM731859	GSE29561	GPL96	NA	NA	NA	NA	NA	NA	1	0	1	NA	0	1	1	1	High	3	5	Her2	LumB	Her2	LumB	H+	H+	H+	L
GSM731866	GSE29561	GPL96	NA	NA	NA	NA	NA	NA	0	0	0	NA	1	1	1	1	High	3	10	Basal	Basal	Basal	Basal	E-H-	E-H-	E-H-	A
GSM731869	GSE29561	GPL96	NA	NA	NA	NA	NA	NA	0	0	0	NA	1	1	1	1	High	3	4	Basal	Basal	Basal	Basal	E-H-	E-H-	E-H-	L
GSM731872	GSE29561	GPL96	NA	NA	NA	NA	NA	NA	0	0	1	NA	0	1	1	0	High	3	4	Basal	Her2	Her2	Her2	H+	E-H-	H+	H
GSM731874	GSE29561	GPL96	NA	NA	NA	NA	NA	NA	0	0	0	NA	1	1	1	1	High	3	4	Basal	Basal	Her2	Her2	E-H-	E-H-	E-H-	L
GSM731876	GSE29561	GPL96	NA	NA	NA	NA	NA	NA	0	0	0	NA	1	1	1	1	High	3	4	Basal	Basal	Basal	Basal	E-H-	E-H-	E-H-	A
GSM731878	GSE29561	GPL96	NA	NA	NA	NA	NA	NA	1	0	1	NA	0	1	1	1	High	3	4	Her2	Her2	Her2	Her2	H+	H+	H+	L
GSM731880	GSE29561	GPL96	NA	NA	NA	NA	NA	NA	1	1	0	NA	0	1	1	0	High	2	4	Her2	Her2	LumB	Normal	E-H-	E+H-HP	E-H-	A
GSM809184	GSE32646	GPL570	NA	3	1	1	0	0	1	1	0	0	0	1	1	1	High	2	1	Her2	LumB	LumA	LumB	E+H-HP	E+H-HP	E+H-HP	H
GSM809185	GSE32646	GPL570	NA	3	1	0	0	0	0	0	0	1	1	1	1	1	High	3	10	Basal	Basal	Basal	Basal	E-H-	E-H-	E-H-	A
GSM809187	GSE32646	GPL570	NA	2	1	1	1	1	1	1	1	0	0	1	1	1	High	3	5	Her2	LumB	LumA	LumB	H+	E+H-HP	H+	H
GSM809192	GSE32646	GPL570	NA	2	0	1	0	1	0	0	1	0	0	1	1	1	High	3	5	Her2	LumB	Her2	Her2	H+	E+H-HP	H+	H
GSM809198	GSE32646	GPL570	NA	2	1	1	1	0	1	1	0	0	0	1	1	1	High	2	10	Her2	LumB	Her2	Basal	E+H-HP	E+H-HP	E-H-	H
GSM809199	GSE32646	GPL570	NA	2	1	1	0	1	1	0	1	0	0	1	1	1	High	3	6	Her2	LumB	LumA	Her2	H+	E+H-HP	H+	L
GSM809201	GSE32646	GPL570	NA	2	1	1	0	0	1	1	0	0	0	1	1	1	High	3	9	LumB	LumB	LumA	LumA	E+H-HP	E+H-HP	E+H-HP	L
GSM809202	GSE32646	GPL570	NA	2	1	0	0	1	0	0	1	0	0	1	1	1	High	3	5	Her2	Her2	Her2	LumB	H+	H+	H+	H
GSM809203	GSE32646	GPL570	NA	2	1	0	0	1	0	0	0	0	1	1	1	1	High	3	10	Basal	Basal	Basal	Basal	E-H-	E-H-	E-H-	H
GSM809204	GSE32646	GPL570	NA	2	0	0	0	0	0	0	0	1	1	1	1	1	High	3	10	Basal	Basal	Basal	Basal	E-H-	E-H-	E-H-	H
GSM809211	GSE32646	GPL570	NA	3	1	0	0	1	0	0	1	0	0	1	1	1	High	3	5	Her2	Her2	Her2	LumB	H+	H+	H+	H
GSM809212	GSE32646	GPL570	NA	2	1	1	0	1	1	1	0	0	0	1	1	1	High	3	4	LumB	LumB	LumA	LumA	E+H-HP	E+H-HP	H+	L
GSM809224	GSE32646	GPL570	NA	2	0	0	0	0	0	0	0	1	1	1	1	1	High	3	10	Basal	Basal	Basal	Basal	E-H-	E-H-	E-H-	A
GSM809227	GSE32646	GPL570	NA	2	1	0	0	0	0	0	0	1	1	1	1	1	High	3	10	Basal	Basal	Basal	Basal	E-H-	E-H-	E-H-	H
GSM809229	GSE32646	GPL570	NA	2	1	1	1	0	1	1	0	0	0	1	1	1	High	3	6	LumB	LumB	LumA	LumB	E+H-HP	E+H-HP	E+H-HP	L
GSM809233	GSE32646	GPL570	NA	2	1	1	0	0	1	1	0	0	0	1	1	1	High	3	1	Her2	LumB	LumA	LumA	E+H-HP	E+H-HP	E+H-HP	L
GSM809236	GSE32646	GPL570	NA	2	1	0	0	1	0	0	0	0	1	1	1	1	High	3	10	Basal	LumB	Basal	Basal	E-H-	E-H-	E-H-	A
GSM809237	GSE32646	GPL570	NA	3	1	0	0	0	0	0	0	1	1	1	1	1	High	3	10	Basal	LumB	Her2	Her2	E-H-	E+H-HP	E-H-	H
GSM809239	GSE32646	GPL570	NA	2	1	0	0	0	0	0	0	1	1	1	1	1	High	3	10	Basal	Basal	Basal	Basal	E-H-	E-H-	E-H-	H
GSM809241	GSE32646	GPL570	NA	2	0	1	1	0	1	1	0	0	0	1	1	1	High	3	6	LumB	LumB	LumA	LumA	E+H-HP	E+H-HP	E+H-HP	L
GSM809245	GSE32646	GPL570	NA	2	1	0	0	1	0	0	1	0	0	1	1	0	High	2	4	Her2	LumA	LumA	Her2	H+	H+	H+	L
GSM809247	GSE32646	GPL570	NA	3	1	0	0	0	0	0	0	1	1	1	1	1	High	3	10	Basal	Basal	Basal	Basal	E-H-	E-H-	E-H-	A
GSM809249	GSE32646	GPL570	NA	2	1	1	1	1	1	1	0	0	0	1	1	1	High	3	1	LumB	LumB	LumA	LumA	E+H-HP	E+H-HP	E+H-HP	L
GSM809250	GSE32646	GPL570	NA	2	0	1	1	0	1	1	0	0	0	1	1	1	High	2	2	LumB	LumB	LumA	LumA	E+H-HP	E+H-HP	E+H-HP	L
GSM809251	GSE32646	GPL570	NA	2	1	0	0	0	0	0	0	1	1	1	1	0	Int	1	4	Normal	Normal	LumA	LumA	E-H-	E-H-	E-H-	L
GSM809256	GSE32646	GPL570	NA	3	1	0	0	1	0	0	1	0	0	1	1	1	High	3	1	Basal	Her2	Her2	Her2	H+	E+H-HP	E-H-	H
GSM809266	GSE32646	GPL570	NA	2	1	0	0	0	0	0	0	1	1	1	1	0	High	3	4	Basal	LumB	Basal	Her2	E-H-	E-H-	E-H-	L
GSM809267	GSE32646	GPL570	NA	3	1	0	0	1	0	1	1	0	0	1	1	1	High	3	1	Her2	Her2	Her2	LumB	H+	H+	H+	H
GSM809269	GSE32646	GPL570	NA	2	1	1	1	0	1	1	0	0	0	1	1	1	High	3	1	LumB	LumB	LumA	LumA	E+H-HP	E+H-HP	E+H-HP	L
GSM809274	GSE32646	GPL570	NA	3	1	0	0	0	0	0	0	1	1	1	1	1	High	3	10	Basal	Basal	Basal	Basal	E-H-	E-H-	E-H-	H
GSM809276	GSE32646	GPL570	NA	2	1	0	0	1	0	0	0	0	1	1	1	1	High	3	10	Her2	Her2	LumA	Basal	E-H-	E+H-HP	E-H-	L
GSM809277	GSE32646	GPL570	NA	3	0	0	0	0	0	0	0	1	1	1	1	1	High	3	10	Basal	Basal	Basal	Basal	E-H-	E-H-	E-H-	H
GSM809280	GSE32646	GPL570	NA	3	1	0	0	0	0	0	0	1	1	1	1	1	High	3	1	Her2	LumB	Her2	LumB	E-H-	E+H-HP	E-H-	H
GSM809282	GSE32646	GPL570	NA	2	1	0	0	1	0	0	0	0	1	1	1	1	High	3	10	Basal	Basal	Basal	Basal	E-H-	E-H-	E-H-	H
GSM809284	GSE32646	GPL570	NA	2	1	1	1	0	1	1	0	0	0	1	1	1	High	3	6	Basal	LumB	LumA	LumB	E+H-HP	E+H-HP	E+H-HP	H
GSM809289	GSE32646	GPL570	NA	3	0	1	1	1	0	1	1	0	0	1	1	1	High	3	5	Basal	Her2	Basal	Her2	H+	E+H-HP	H+	L
GSM809291	GSE32646	GPL570	NA	2	0	1	0	1	1	1	0	0	0	1	1	1	High	2	3	Normal	LumA	LumA	LumA	E+H-HP	E+H-HP	E+H-HP	L
GSM809294	GSE32646	GPL570	NA	2	1	0	0	1	0	0	1	0	0	1	1	1	High	3	1	Her2	Her2	Her2	Her2	H+	H+	H+	H
GSM809295	GSE32646	GPL570	NA	3	1	0	0	0	0	0	0	1	1	1	1	1	High	3	4	Basal	LumB	Basal	Her2	E-H-	E-H-	E-H-	L
GSM832390	GSE33658	GPL570	NA	NA	NA	1	1	0	1	0	0	0	0	1	1	1	High	3	1	Her2	LumB	Her2	LumB	E+H-HP	E+H-HP	E+H-HP	L
GSM832404	GSE33658	GPL570	NA	NA	NA	1	1	0	1	1	0	0	0	1	1	1	High	3	6	Her2	LumB	Her2	LumB	E+H-HP	E+H-HP	E+H-HP	H
GSM832408	GSE33658	GPL570	NA	NA	NA	1	0	0	1	0	0	0	0	1	1	1	High	3	6	LumB	LumB	LumA	LumA	E+H-HP	E+H-HP	E+H-HP	L
GSM930526	GSE37946	GPL96	NA	NA	NA	0	0	1	0	0	1	0	0	1	0	1	High	3	4	Her2	Her2	Her2	LumB	H+	H+	E+H-HP	H
GSM930527	GSE37946	GPL96	NA	NA	1	0	0	1	0	1	1	0	0	1	1	1	High	3	5	Her2	Her2	LumB	LumB	H+	H+	H+	H
GSM930528	GSE37946	GPL96	NA	NA	NA	0	0	1	0	0	1	0	0	1	1	1	High	3	5	Her2	Her2	Her2	LumB	H+	H+	H+	A
GSM930529	GSE37946	GPL96	NA	NA	NA	1	1	1	1	1	1	0	0	1	1	1	High	3	5	Her2	LumB	Her2	LumB	H+	H+	H+	H
GSM930530	GSE37946	GPL96	NA	NA	NA	0	0	1	1	0	1	0	0	1	1	1	High	3	5	Her2	LumB	Her2	LumB	H+	H+	H+	A
GSM930532	GSE37946	GPL96	NA	NA	NA	0	1	1	0	0	1	0	0	1	1	1	High	3	5	Basal	Her2	Her2	LumB	H+	H+	H+	H
GSM930534	GSE37946	GPL96	NA	NA	1	0	0	1	0	0	1	0	0	1	1	1	High	3	5	Her2	Her2	Her2	LumB	H+	H+	H+	H
GSM930535	GSE37946	GPL96	NA	NA	NA	0	0	1	0	1	1	0	0	1	1	0	High	3	4	Her2	Her2	Her2	LumB	H+	H+	H+	H
GSM930536	GSE37946	GPL96	NA	NA	NA	1	0	1	1	0	1	0	0	1	1	1	High	3	1	Her2	LumB	Her2	LumB	H+	H+	E+H-HP	H
GSM930537	GSE37946	GPL96	NA	NA	NA	1	0	1	1	0	1	0	0	1	1	1	High	3	5	Her2	LumB	LumB	LumB	H+	H+	H+	H
GSM930539	GSE37946	GPL96	NA	NA	1	0	0	1	0	1	1	0	0	1	1	1	High	3	5	Her2	Her2	Her2	LumB	H+	H+	H+	L
GSM930541	GSE37946	GPL96	NA	NA	1	0	0	1	0	0	1	0	0	1	1	1	High	3	4	Basal	Her2	Her2	LumB	H+	H+	H+	L
GSM930543	GSE37946	GPL96	NA	NA	1	0	0	1	0	0	1	0	0	1	1	1	High	3	4	Basal	Her2	Her2	Her2	H+	H+	H+	H
GSM930544	GSE37946	GPL96	NA	NA	NA	0	0	1	0	1	1	0	0	1	1	1	High	3	5	Her2	Her2	Her2	LumB	H+	H+	H+	H
GSM930545	GSE37946	GPL96	NA	NA	NA	1	1	1	1	0	0	0	0	1	1	1	High	3	6	Her2	LumB	LumB	LumB	E+H-LP	E+H-HP	E+H-HP	H
GSM930546	GSE37946	GPL96	NA	NA	1	0	0	1	0	1	1	0	0	1	1	1	High	3	4	Her2	Her2	Her2	Basal	H+	H+	E-H-	A
GSM930547	GSE37946	GPL96	NA	NA	NA	0	0	1	0	0	1	0	0	1	1	1	High	3	5	Her2	Her2	Her2	Her2	H+	H+	H+	L
GSM930550	GSE37946	GPL96	NA	NA	NA	1	1	1	1	1	1	0	0	1	1	1	High	3	5	Her2	LumB	LumB	LumA	H+	H+	H+	H
GSM930551	GSE37946	GPL96	NA	NA	1	0	0	1	0	0	1	0	0	1	1	1	High	3	5	Her2	Her2	Her2	LumB	H+	H+	H+	H
GSM930552	GSE37946	GPL96	NA	NA	NA	0	0	1	0	0	0	0	1	1	1	1	High	3	10	Basal	Basal	Basal	Basal	E-H-	E-H-	E-H-	A
GSM930554	GSE37946	GPL96	NA	NA	NA	1	1	1	0	1	1	0	0	1	1	1	High	3	5	Her2	Her2	Her2	Basal	H+	H+	H+	A
GSM930557	GSE37946	GPL96	NA	NA	NA	0	0	1	0	1	1	0	0	1	1	0	High	3	4	Her2	Her2	Her2	Her2	H+	H+	H+	L
GSM930558	GSE37946	GPL96	NA	NA	1	1	0	1	1	0	0	0	0	1	1	1	High	3	7	LumB	LumB	Her2	LumB	E+H-LP	E+H-HP	E+H-HP	H
GSM930560	GSE37946	GPL96	NA	NA	NA	0	0	1	0	0	1	0	0	1	1	1	High	3	5	Basal	Her2	Her2	LumB	H+	H+	H+	H
GSM930561	GSE37946	GPL96	NA	NA	1	0	0	1	0	1	1	0	0	1	1	1	High	3	5	Her2	Her2	Her2	LumB	H+	H+	H+	H
GSM930562	GSE37946	GPL96	NA	NA	NA	1	0	1	0	1	0	0	0	1	1	0	High	3	4	Basal	Basal	Basal	Basal	E-H-	H+	E-H-	A
GSM930563	GSE37946	GPL96	NA	NA	NA	0	0	1	0	1	0	0	0	1	1	1	High	3	4	Basal	Basal	Basal	Basal	E-H-	H+	E-H-	A
GSM930564	GSE37946	GPL96	NA	NA	NA	0	0	1	0	0	1	0	0	1	1	1	High	3	5	Her2	Her2	Her2	LumB	H+	H+	H+	L
GSM930566	GSE37946	GPL96	NA	NA	1	0	0	1	0	0	1	0	0	1	1	1	High	3	5	Her2	Her2	Her2	LumB	H+	H+	H+	H
GSM930567	GSE37946	GPL96	NA	NA	NA	1	1	1	1	1	1	0	0	1	1	1	High	3	1	Her2	LumB	Her2	LumB	H+	H+	H+	H
GSM930569	GSE37946	GPL96	NA	NA	1	0	0	1	0	0	1	0	0	1	1	1	High	3	1	Her2	Her2	Her2	Basal	H+	H+	E-H-	A
GSM930571	GSE37946	GPL96	NA	NA	1	0	0	1	0	1	1	0	0	1	1	1	High	3	4	Her2	Her2	Her2	Her2	H+	H+	H+	H
GSM930573	GSE37946	GPL96	NA	NA	1	1	1	1	1	1	1	0	0	1	1	1	High	3	9	LumB	LumB	LumB	LumB	E+H-HP	H+	E+H-HP	H
GSM930574	GSE37946	GPL96	NA	NA	NA	0	0	1	0	1	0	0	0	1	1	1	High	3	4	Basal	Her2	Basal	Basal	E-H-	E-H-	E-H-	A
GSM1050578	GSE42822	GPL96	NA	3	1	0	1	0	0	0	0	0	1	1	1	1	High	3	4	Basal	Basal	Basal	Basal	E-H-	E-H-	E-H-	A
GSM1050586	GSE42822	GPL96	NA	NA	0	0	0	0	0	1	0	0	0	1	1	1	High	3	4	Basal	Basal	Basal	Basal	E-H-	E-H-	E-H-	A
GSM1050587	GSE42822	GPL96	NA	3	1	1	0	0	0	0	0	0	1	1	1	1	High	3	4	Basal	Basal	Basal	Basal	E-H-	E-H-	E-H-	A
GSM1050589	GSE42822	GPL96	NA	3	NA	0	1	0	0	1	0	0	0	1	1	1	High	3	4	Basal	Basal	Basal	Basal	E-H-	E-H-	E-H-	H
GSM1050590	GSE42822	GPL96	NA	3	0	0	0	0	0	0	0	0	1	1	1	1	High	3	4	Basal	Basal	Basal	Basal	E-H-	E-H-	E-H-	A
GSM1050593	GSE42822	GPL96	NA	NA	1	0	0	0	0	1	0	0	0	1	1	1	High	3	4	Basal	Basal	Basal	Basal	E-H-	E-H-	E-H-	A
GSM1050596	GSE42822	GPL96	NA	3	0	0	0	0	0	0	0	0	1	1	1	1	High	3	10	Basal	Basal	Basal	Basal	E-H-	E-H-	E-H-	H
GSM1050598	GSE42822	GPL96	NA	3	1	0	0	0	0	1	0	0	0	1	1	1	High	3	4	Basal	Basal	Basal	Basal	E-H-	E-H-	E-H-	A
GSM1050602	GSE42822	GPL96	NA	3	1	0	0	0	0	1	0	0	0	1	1	1	High	3	10	Basal	Basal	Basal	Basal	E-H-	E-H-	E-H-	A
GSM1050616	GSE42822	GPL96	NA	3	1	0	0	0	0	0	0	0	1	1	1	1	High	3	10	Basal	Basal	Basal	Basal	E-H-	E-H-	E-H-	A
GSM1050617	GSE42822	GPL96	NA	3	1	0	0	0	0	0	0	0	1	1	1	1	High	3	10	Basal	Basal	Basal	Basal	E-H-	E-H-	E-H-	A
GSM1050621	GSE42822	GPL96	NA	3	1	0	0	0	0	0	0	0	1	1	1	1	High	3	10	Basal	Basal	Basal	Basal	E-H-	E-H-	E-H-	A
GSM1050630	GSE42822	GPL96	NA	NA	0	0	0	0	0	0	0	0	1	1	1	1	High	3	4	Basal	Basal	Basal	Basal	E-H-	E-H-	E-H-	A
GSM1050631	GSE42822	GPL96	NA	3	1	0	0	0	0	0	0	0	1	1	1	1	High	3	10	Basal	Basal	Basal	Basal	E-H-	E-H-	E-H-	A
GSM1050633	GSE42822	GPL96	NA	3	1	0	1	0	0	0	0	0	1	1	1	1	High	3	10	Basal	Basal	Basal	Basal	E-H-	E-H-	E-H-	H
GSM1050634	GSE42822	GPL96	NA	3	0	0	0	0	0	0	0	0	1	1	1	1	High	3	10	Basal	Basal	Basal	Basal	E-H-	E-H-	E-H-	A
GSM1050637	GSE42822	GPL96	NA	3	1	0	0	0	0	0	0	0	1	1	1	1	High	3	10	Basal	Basal	Basal	Basal	E-H-	E-H-	E-H-	A
GSM1050639	GSE42822	GPL96	NA	NA	0	0	0	0	0	0	0	0	1	1	1	1	High	3	10	Basal	Basal	Basal	Basal	E-H-	E-H-	E-H-	A
GSM1050667	GSE42822	GPL96	NA	3	0	0	0	1	0	0	1	0	0	1	1	1	High	3	10	Basal	Basal	Basal	Basal	H+	E-H-	H+	A
GSM1100092	GSE45255	GPL96	0	3	0	0	0	0	0	0	0	0	1	1	1	1	High	3	4	Basal	Basal	Basal	Basal	E-H-	E-H-	E-H-	A
GSM1100098	GSE45255	GPL96	0	3	1	0	0	0	0	0	0	0	1	1	1	1	High	3	10	Basal	Basal	Basal	Basal	E-H-	E-H-	E-H-	A
GSM1100099	GSE45255	GPL96	0	3	0	0	0	0	0	0	0	0	1	1	1	1	High	3	4	Basal	Basal	Basal	Basal	E-H-	E-H-	E-H-	A
GSM1100110	GSE45255	GPL96	0	3	0	0	0	1	0	1	1	0	0	1	1	1	High	3	5	Basal	Her2	Basal	Basal	H+	H+	H+	A
GSM1100113	GSE45255	GPL96	1	3	0	0	0	1	0	1	0	0	0	1	1	1	High	3	2	Basal	Basal	Basal	Basal	E-H-	E-H-	E-H-	A
GSM1100115	GSE45255	GPL96	0	3	0	0	0	1	0	0	0	0	1	1	1	1	High	3	10	Basal	Basal	Basal	Basal	E-H-	E-H-	E-H-	A
[truncated: 2,035 more rows]
