# Supplementary material for: CDK4 phosphorylation status and a linked gene expression profile predict sensitivity to palbociclib
Source: EMBO Mol Med. 2017 May 31;9(8):1052–66. doi: 10.15252/emmm.201607084 (PMC5538335; doi:10.15252/emmm.201607084)
Supplement: Supplementary file 11 — Dataset EV9 [file EMMM-9-1052-s011.xlsx]

## Sheet: Dataset EV9
	Culture medium	Source	Split ratio	BrDU density	Sulforhodamine density	MTT density	Type	Observed profile	IC50	Finn IC50	TP53	ERBB2	RB1	CCNE1	CCND1	CDKN2A	CDKN2A met.
BT20	DMEM 10 % serum	ATCC	1/3	20000	5000	5000	Ba	H	3	int	Multi	wt	Multi	wt	wt	Del	not relevant
BT474	RPMI 10% serum	ATCC	1/3	20000	5000	20000	HER	H	15	int	Multi	AMP	wt	wt	Mut Sub	wt	unmet
BT549	RPMI 10% serum	ATCC	1/3	20000	20000	5000	Ba	A	>1000	>1000	Multi	wt	Del	wt	wt	wt	unmet
HCC1500	RPMI 10% serum	ATCC	1/3	20000	20000	20000	Ba	H	10	<150	wt	wt	wt	wt	AMP	Del	not relevant
HCC1569	RPMI 10% serum	ATCC	1/3	20000	5000	10000	HER	A	>1000	>1000	Multi	AMP	wt	AMP	wt	wt	unmet
HCC1806	RPMI 10% serum	ATCC	1/5	20000	20000	5000	Ba	H	10	>1000	Multi	wt	wt	AMP	wt	Del	not relevant
HCC1937	RPMI 10% serum	ATCC	1/3	20000	20000	5000	Ba	A	>1000	>1000	Multi	wt	Mut Del int	wt	wt	wt	unmet
HCC1954	RPMI 10% serum	ATCC	1/5	20000	20000	5000	Her	H	25	>1000	Multi	AMP	wt	wt	AMP	wt	met
HCC202	RPMI 10% serum	ATCC	1/2	40000	40000	20000	Her	H	25	<150	Multi	AMP	wt	wt	wt	wt	NA
HCC38	RPMI 10% serum	ATCC	1/3	20000	20000	5000	Ba	H	15	<150	Multi	wt	wt	wt	wt	Del	not relevant
HCC70	RPMI 10% serum	ATCC	1/4	20000	20000	5000	Ba	A	>1000	>1000	Multi	wt	Mut Del	wt	wt	wt	unmet
MCF7	RPMI 10% serum	ATCC	1/3	20000	5000	20000	Lum	H	15	<150	wt	wt	wt	wt	wt	Del	not relevant
MDAMB134VI	RPMI 10% serum	ATCC	1/3	20000	20000	20000	Lum	H	3	<150	Mut Sub	wt	wt	wt	AMP	wt	met
MDAMB231	DMEM 10 % serum	ATCC	1/5	20000	5000	20000	Ba	H	15	int	Multi	wt	wt	wt	wt	Del	not relevant
MDAMB361	DMEM 10 % serum	ATCC	1/3	30000	20000	20000	HER	H	10	<150	Multi	AMP	wt	wt	AMP	wt	unmet
MDAMB436	DMEM 10 % serum	ATCC	1/5	20000	20000	20000	Ba	A	>1000	>1000	Mut ins	wt	wt	wt	wt	wt	unmet
MDAMB468	DMEM 10 % serum	ATCC	1/5	20000	20000	10000	Ba	A	>1000	>1000	Multi	Mut Del	Del	wt	wt	wt	unmet
SKBR3	DMEM 10 % serum	ATCC	1/3	20000	20000	20000	HER	H	15	int	Mut Sub	AMP	wt	wt	wt	wt	unmet
T47D	RPMI 10% serum	ATCC	1/3	20000	20000	10000	Lum	H	15	<150	Multi	wt	wt	wt	wt	wt	met
ZR751	RPMI 10% serum	ATCC	1/3	20000	5000	10000	HER	H	15	<150	wt	AMP	wt	wt	wt	wt	partmet
